# Supplementary material for: Facile and scale-up syntheses of high-performance enzyme@meso-HOF biocatalysts
Source: Chem Sci. 2024 Sep 20;15(41):16987–96. doi: 10.1039/d4sc04619f (PMC11440381; doi:10.1039/d4sc04619f)
Supplement: SC-015-D4SC04619F-s002 [file SC-015-D4SC04619F-s002.cif]

# Supplementary Information (SI) for Chemical Science.
# This journal is © The Royal Society of Chemistry 2024

####################################################################### 
# 
# This file contains crystal structure data downloaded from the 
# Cambridge Structural Database (CSD) hosted by the Cambridge 
# Crystallographic Data Centre (CCDC).
# 
# Full information about CCDC data access policies and citation 
# guidelines are available at http://www.ccdc.cam.ac.uk/access/V1 
# 
# Audit and citation data items may have been added by the CCDC. 
# Please retain this information to preserve the provenance of 
# this file and to allow appropriate attribution of the data. 
# 
#######################################################################

data_dzy_hof_ptba
_database_code_depnum_ccdc_archive 'CCDC 2351559'
loop_
_audit_author_name
_audit_author_address
'Zhengyi Di'
;Tianjin Normal University
China
;
_audit_update_record             
;
2024-04-27 deposited with the CCDC.	2024-09-19 downloaded from the CCDC.
;

_audit_creation_method           SHELXL-2017/1
_shelx_SHELXL_version_number     2017/1
_chemical_name_systematic        HOF-PTBA
_chemical_name_common            ?
_chemical_melting_point          ?
_chemical_formula_moiety         ?
_chemical_formula_sum            'C48 H28 O8'
_chemical_formula_weight         732.70

loop_
_atom_type_symbol
_atom_type_description
_atom_type_scat_dispersion_real
_atom_type_scat_dispersion_imag
_atom_type_scat_source
C C 0.0181 0.0091 'International Tables Vol C Tables 4.2.6.8 and 6.1.1.4'
H H 0.0000 0.0000 'International Tables Vol C Tables 4.2.6.8 and 6.1.1.4'
O O 0.0492 0.0322 'International Tables Vol C Tables 4.2.6.8 and 6.1.1.4'

_space_group_crystal_system      monoclinic
_space_group_IT_number           12
_space_group_name_H-M_alt        'C 2/m'
_space_group_name_Hall           '-C 2y'

_shelx_space_group_comment       
;
The symmetry employed for this shelxl refinement is uniquely defined
by the following loop, which should always be used as a source of
symmetry information in preference to the above space-group names.
They are only intended as comments.
;

loop_
_space_group_symop_operation_xyz
'x, y, z'
'-x, y, -z'
'x+1/2, y+1/2, z'
'-x+1/2, y+1/2, -z'
'-x, -y, -z'
'x, -y, z'
'-x+1/2, -y+1/2, -z'
'x+1/2, -y+1/2, z'

_cell_length_a                   22.8640(10)
_cell_length_b                   35.6826(12)
_cell_length_c                   3.71470(10)
_cell_angle_alpha                90
_cell_angle_beta                 91.622(3)
_cell_angle_gamma                90
_cell_volume                     3029.41(19)
_cell_formula_units_Z            2
_cell_measurement_temperature    173(2)
_cell_measurement_reflns_used    7083
_cell_measurement_theta_min      4.30
_cell_measurement_theta_max      59.91

_exptl_crystal_description       block
_exptl_crystal_colour            red
_exptl_crystal_density_meas      ?
_exptl_crystal_density_method    ?
_exptl_crystal_density_diffrn    0.803
_exptl_crystal_F_000             760
_exptl_transmission_factor_min   ?
_exptl_transmission_factor_max   ?
_exptl_crystal_size_max          0.15
_exptl_crystal_size_mid          0.12
_exptl_crystal_size_min          0.11
_exptl_absorpt_coefficient_mu    0.447
_shelx_estimated_absorpt_T_min   ?
_shelx_estimated_absorpt_T_max   ?
_exptl_absorpt_correction_type   ?
_exptl_absorpt_correction_T_min  ?
_exptl_absorpt_correction_T_max  ?
_exptl_absorpt_process_details   ?
_exptl_absorpt_special_details   ?
_diffrn_ambient_temperature      173(2)
_diffrn_radiation_wavelength     1.54184
_diffrn_radiation_type           CuK\a
_diffrn_source                   ?
_diffrn_measurement_device_type  'Bruker D8 VENTURE Metaljet PHOTON II'
_diffrn_measurement_method       ?
_diffrn_detector_area_resol_mean ?
_diffrn_reflns_number            9856
_diffrn_reflns_av_unetI/netI     0.0295
_diffrn_reflns_av_R_equivalents  0.0219
_diffrn_reflns_limit_h_min       -26
_diffrn_reflns_limit_h_max       28
_diffrn_reflns_limit_k_min       -44
_diffrn_reflns_limit_k_max       44
_diffrn_reflns_limit_l_min       -4
_diffrn_reflns_limit_l_max       4
_diffrn_reflns_theta_min         2.296
_diffrn_reflns_theta_max         75.481
_diffrn_reflns_theta_full        67.684
_diffrn_measured_fraction_theta_max 0.964
_diffrn_measured_fraction_theta_full 0.995
_diffrn_reflns_Laue_measured_fraction_max 0.964
_diffrn_reflns_Laue_measured_fraction_full 0.995
_diffrn_reflns_point_group_measured_fraction_max 0.964
_diffrn_reflns_point_group_measured_fraction_full 0.995
_reflns_number_total             3098
_reflns_number_gt                2395
_reflns_threshold_expression     'I > 2\s(I)'
_reflns_Friedel_coverage         0.000
_reflns_Friedel_fraction_max     .
_reflns_Friedel_fraction_full    .

_reflns_special_details          
;
 Reflections were merged by SHELXL according to the crystal
 class for the calculation of statistics and refinement.
 
 Structure factors included contributions from the .fab file.
 
 _reflns_Friedel_fraction is defined as the number of unique
 Friedel pairs measured divided by the number that would be
 possible theoretically, ignoring centric projections and
 systematic absences.
;

_computing_data_collection       ?
_computing_cell_refinement       ?
_computing_data_reduction        ?
_computing_structure_solution    'SHELXT 2014/5 (Sheldrick, 2014)'
_computing_structure_refinement  'SHELXL-2017/1 (Sheldrick, 2017)'
_computing_molecular_graphics    ?
_computing_publication_material  ?
_refine_special_details          ?
_refine_ls_structure_factor_coef Fsqd
_refine_ls_matrix_type           full
_refine_ls_weighting_scheme      calc
_refine_ls_weighting_details     
'w=1/[\s^2^(Fo^2^)+(0.1665P)^2^] where P=(Fo^2^+2Fc^2^)/3'
_atom_sites_solution_primary     ?
_atom_sites_solution_secondary   ?
_atom_sites_solution_hydrogens   difmap
_refine_ls_hydrogen_treatment    refall
_refine_ls_extinction_method     'SHELXL-2017/1 (Sheldrick 2017)'
_refine_ls_extinction_coef       0.0035(6)
_refine_ls_extinction_expression Fc^*^=kFc[1+0.001xFc^2^\l^3^/sin(2\q)]^-1/4^
_refine_ls_number_reflns         3098
_refine_ls_number_parameters     159
_refine_ls_number_restraints     4
_refine_ls_R_factor_all          0.0754
_refine_ls_R_factor_gt           0.0668
_refine_ls_wR_factor_ref         0.2112
_refine_ls_wR_factor_gt          0.1993
_refine_ls_goodness_of_fit_ref   1.026
_refine_ls_restrained_S_all      1.028
_refine_ls_shift/su_max          0.000
_refine_ls_shift/su_mean         0.000

loop_
_atom_site_label
_atom_site_type_symbol
_atom_site_fract_x
_atom_site_fract_y
_atom_site_fract_z
_atom_site_U_iso_or_equiv
_atom_site_adp_type
_atom_site_occupancy
_atom_site_site_symmetry_order
_atom_site_calc_flag
_atom_site_refinement_flags_posn
_atom_site_refinement_flags_adp
_atom_site_refinement_flags_occupancy
_atom_site_disorder_assembly
_atom_site_disorder_group
O1 O 0.22770(8) 0.29153(3) 0.7914(4) 0.0813(5) Uani 1 1 d D . . . .
O2 O 0.31635(7) 0.26879(3) 0.9231(4) 0.0790(5) Uani 1 1 d . . . . .
C1 C 0.28313(10) 0.29423(4) 0.7990(4) 0.0654(5) Uani 1 1 d D . . . .
H6 H 0.4383(7) 0.3696(5) 0.560(5) 0.051(4) Uiso 1 1 d . . . . .
H9 H 0.4604(7) 0.4081(5) 0.123(5) 0.053(4) Uiso 1 1 d . . . . .
H7 H 0.3918(9) 0.3162(7) 0.744(6) 0.075(6) Uiso 1 1 d . . . . .
H13 H 0.3165(7) 0.4665(4) 0.480(5) 0.049(4) Uiso 1 1 d . . . . .
H3 H 0.2320(8) 0.3572(5) 0.524(5) 0.061(5) Uiso 1 1 d . . . . .
H4 H 0.2716(7) 0.4114(5) 0.321(5) 0.059(5) Uiso 1 1 d . . . . .
H1 H 0.2103(11) 0.2698(6) 0.908(10) 0.22(2) Uiso 1 1 d D . . . .
C2 C 0.30927(9) 0.32903(4) 0.6595(4) 0.0605(5) Uani 1 1 d . . . . .
C3 C 0.27392(9) 0.35805(4) 0.5326(4) 0.0603(5) Uani 1 1 d . . . . .
C4 C 0.29878(8) 0.39127(4) 0.4165(4) 0.0538(4) Uani 1 1 d . . . . .
C5 C 0.35929(7) 0.39605(4) 0.4239(3) 0.0486(4) Uani 1 1 d . . . . .
C6 C 0.39455(8) 0.36611(4) 0.5454(4) 0.0537(4) Uani 1 1 d . . . . .
C7 C 0.36937(9) 0.33321(4) 0.6631(4) 0.0596(5) Uani 1 1 d . . . . .
C8 C 0.38629(7) 0.43197(3) 0.3166(3) 0.0452(4) Uani 1 1 d . . . . .
C9 C 0.44240(7) 0.43228(3) 0.1676(3) 0.0441(4) Uani 1 1 d . . . . .
C10 C 0.47082(6) 0.46501(3) 0.0783(3) 0.0410(4) Uani 1 1 d . . . . .
C11 C 0.44280(9) 0.500000 0.1469(5) 0.0411(4) Uani 1 2 d S T P . .
C12 C 0.38579(9) 0.500000 0.2935(5) 0.0433(5) Uani 1 2 d S T P . .
C13 C 0.35831(7) 0.46566(3) 0.3743(3) 0.0452(4) Uani 1 1 d . . . . .

loop_
_atom_site_aniso_label
_atom_site_aniso_U_11
_atom_site_aniso_U_22
_atom_site_aniso_U_33
_atom_site_aniso_U_23
_atom_site_aniso_U_13
_atom_site_aniso_U_12
O1 0.1325(13) 0.0437(7) 0.0689(8) 0.0101(6) 0.0220(8) -0.0326(7)
O2 0.1420(13) 0.0317(6) 0.0645(8) 0.0081(5) 0.0254(7) -0.0193(6)
C1 0.1216(16) 0.0330(8) 0.0429(8) 0.0009(6) 0.0225(8) -0.0207(8)
C2 0.1156(14) 0.0294(7) 0.0378(7) -0.0009(5) 0.0235(7) -0.0164(7)
C3 0.0969(13) 0.0386(8) 0.0466(8) -0.0006(6) 0.0249(7) -0.0162(7)
C4 0.0876(11) 0.0323(7) 0.0425(7) 0.0006(5) 0.0202(7) -0.0090(7)
C5 0.0870(10) 0.0259(6) 0.0337(6) -0.0011(5) 0.0184(6) -0.0067(6)
C6 0.0937(12) 0.0265(7) 0.0419(7) 0.0015(5) 0.0186(7) -0.0032(6)
C7 0.1106(14) 0.0264(7) 0.0425(8) 0.0018(5) 0.0172(8) -0.0057(7)
C8 0.0778(9) 0.0248(6) 0.0338(6) 0.0003(4) 0.0137(6) -0.0046(5)
C9 0.0751(9) 0.0214(6) 0.0364(7) -0.0002(4) 0.0118(6) 0.0004(5)
C10 0.0684(8) 0.0218(6) 0.0332(6) 0.0001(4) 0.0094(5) -0.0010(5)
C11 0.0688(11) 0.0228(8) 0.0323(8) 0.000 0.0100(7) 0.000
C12 0.0722(12) 0.0257(8) 0.0326(8) 0.000 0.0141(8) 0.000
C13 0.0736(9) 0.0279(7) 0.0350(7) 0.0003(5) 0.0158(6) -0.0023(5)

_geom_special_details            
;
 All esds (except the esd in the dihedral angle between two l.s. planes)
 are estimated using the full covariance matrix.  The cell esds are taken
 into account individually in the estimation of esds in distances, angles
 and torsion angles; correlations between esds in cell parameters are only
 used when they are defined by crystal symmetry.  An approximate (isotropic)
 treatment of cell esds is used for estimating esds involving l.s. planes.
;

loop_
_geom_bond_atom_site_label_1
_geom_bond_atom_site_label_2
_geom_bond_distance
_geom_bond_site_symmetry_2
_geom_bond_publ_flag
O1 C1 1.271(2) . ?
O2 C1 1.262(2) . ?
C1 C2 1.4782(19) . ?
C2 C7 1.382(3) . ?
C2 C3 1.388(3) . ?
C3 C4 1.388(2) . ?
C4 C5 1.394(2) . ?
C5 C6 1.405(2) . ?
C5 C8 1.4822(17) . ?
C6 C7 1.384(2) . ?
C8 C13 1.3813(18) . ?
C8 C9 1.411(2) . ?
C9 C10 1.3816(18) . ?
C10 C11 1.4295(15) . ?
C10 C10 1.470(3) 2_655 ?
C11 C12 1.427(3) . ?
C12 C13 1.4133(16) . ?
C12 C13 1.4133(16) 6_565 ?

loop_
_geom_angle_atom_site_label_1
_geom_angle_atom_site_label_2
_geom_angle_atom_site_label_3
_geom_angle
_geom_angle_site_symmetry_1
_geom_angle_site_symmetry_3
_geom_angle_publ_flag
O2 C1 O1 122.89(14) . . ?
O2 C1 C2 119.15(19) . . ?
O1 C1 C2 117.95(17) . . ?
C7 C2 C3 119.49(14) . . ?
C7 C2 C1 119.94(17) . . ?
C3 C2 C1 120.56(18) . . ?
C2 C3 C4 120.19(18) . . ?
C3 C4 C5 120.89(16) . . ?
C4 C5 C6 118.25(13) . . ?
C4 C5 C8 121.44(14) . . ?
C6 C5 C8 120.29(14) . . ?
C7 C6 C5 120.43(17) . . ?
C2 C7 C6 120.72(16) . . ?
C13 C8 C9 118.96(11) . . ?
C13 C8 C5 120.82(13) . . ?
C9 C8 C5 120.16(11) . . ?
C10 C9 C8 122.67(12) . . ?
C9 C10 C11 118.63(14) . . ?
C9 C10 C10 122.23(8) . 2_655 ?
C11 C10 C10 119.13(9) . 2_655 ?
C12 C11 C10 119.15(9) . 6_565 ?
C12 C11 C10 119.14(9) . . ?
C10 C11 C10 121.70(18) 6_565 . ?
C13 C12 C13 120.25(18) . 6_565 ?
C13 C12 C11 119.84(9) . . ?
C13 C12 C11 119.84(9) 6_565 . ?
C8 C13 C12 120.72(14) . . ?

loop_
_geom_torsion_atom_site_label_1
_geom_torsion_atom_site_label_2
_geom_torsion_atom_site_label_3
_geom_torsion_atom_site_label_4
_geom_torsion
_geom_torsion_site_symmetry_1
_geom_torsion_site_symmetry_2
_geom_torsion_site_symmetry_3
_geom_torsion_site_symmetry_4
_geom_torsion_publ_flag
O2 C1 C2 C7 0.6(2) . . . . ?
O1 C1 C2 C7 179.90(14) . . . . ?
O2 C1 C2 C3 -177.82(14) . . . . ?
O1 C1 C2 C3 1.5(2) . . . . ?
C7 C2 C3 C4 -1.2(2) . . . . ?
C1 C2 C3 C4 177.22(13) . . . . ?
C2 C3 C4 C5 0.2(2) . . . . ?
C3 C4 C5 C6 1.2(2) . . . . ?
C3 C4 C5 C8 -177.17(12) . . . . ?
C4 C5 C6 C7 -1.7(2) . . . . ?
C8 C5 C6 C7 176.70(12) . . . . ?
C3 C2 C7 C6 0.7(2) . . . . ?
C1 C2 C7 C6 -177.72(13) . . . . ?
C5 C6 C7 C2 0.8(2) . . . . ?
C4 C5 C8 C13 31.98(19) . . . . ?
C6 C5 C8 C13 -146.38(14) . . . . ?
C4 C5 C8 C9 -150.82(14) . . . . ?
C6 C5 C8 C9 30.83(19) . . . . ?
C13 C8 C9 C10 0.3(2) . . . . ?
C5 C8 C9 C10 -176.92(12) . . . . ?
C8 C9 C10 C11 1.4(2) . . . . ?
C8 C9 C10 C10 -179.72(14) . . . 2_655 ?
C9 C10 C11 C12 -2.1(2) . . . . ?
C10 C10 C11 C12 179.02(15) 2_655 . . . ?
C9 C10 C11 C10 176.80(11) . . . 6_565 ?
C10 C10 C11 C10 -2.1(3) 2_655 . . 6_565 ?
C10 C11 C12 C13 -177.85(14) 6_565 . . . ?
C10 C11 C12 C13 1.1(3) . . . . ?
C10 C11 C12 C13 -1.1(3) 6_565 . . 6_565 ?
C10 C11 C12 C13 177.85(14) . . . 6_565 ?
C9 C8 C13 C12 -1.4(2) . . . . ?
C5 C8 C13 C12 175.83(14) . . . . ?
C13 C12 C13 C8 -176.07(11) 6_565 . . . ?
C11 C12 C13 C8 0.7(3) . . . . ?

_refine_diff_density_max         0.379
_refine_diff_density_min         -0.298
_refine_diff_density_rms         0.097

_shelx_res_file                  
;
TITL
    C:\Users\sdhj\Desktop\Di\1_sq.res
    created by SHELXL-2017/1 at 00:41:44 on 03-Jan-2024
CELL 1.54184 22.8640 35.6826 3.7147 90.000 91.622 90.000
ZERR 2.0000 0.0010 0.0012 0.0001 0.000 0.003 0.000
LATT 7
SYMM -X, Y, -Z
SFAC C H O
UNIT 96 56 16
BOND
CONF
ABIN
DFIX 0.98 0.001 H1 O1
DFIX 1.27 0.02 C1 O1
DFIX 0.98 0.02 O1 H1
DANG 2 0.02 C1 H1
OMIT 6 0 0
OMIT 0 6 0
ACTA
FMAP 2 1 53
GRID
PLAN 20 0 0
MERG 2
TEMP -100
L.S. 20 0 37
WGHT    0.166500
EXTI    0.003527
FVAR       0.46345
O1    3    0.227695    0.291533    0.791351    11.00000    0.13254    0.04365 =
         0.06888    0.01009    0.02200   -0.03263
O2    3    0.316352    0.268788    0.923075    11.00000    0.14196    0.03171 =
         0.06453    0.00810    0.02540   -0.01933
C1    1    0.283134    0.294234    0.799019    11.00000    0.12160    0.03295 =
         0.04292    0.00089    0.02247   -0.02067
H6    2    0.438271    0.369643    0.559968    11.00000    0.05082
H9    2    0.460436    0.408059    0.122746    11.00000    0.05267
H7    2    0.391788    0.316211    0.743813    11.00000    0.07482
H13   2    0.316549    0.466474    0.480477    11.00000    0.04901
H3    2    0.231978    0.357230    0.523801    11.00000    0.06060
H4    2    0.271557    0.411414    0.321350    11.00000    0.05943
H1    2    0.210271    0.269754    0.908116    11.00000    0.21705
C2    1    0.309273    0.329033    0.659528    11.00000    0.11555    0.02942 =
         0.03783   -0.00095    0.02353   -0.01636
C3    1    0.273921    0.358049    0.532580    11.00000    0.09689    0.03858 =
         0.04664   -0.00065    0.02490   -0.01618
C4    1    0.298777    0.391268    0.416497    11.00000    0.08758    0.03233 =
         0.04253    0.00057    0.02018   -0.00895
C5    1    0.359290    0.396053    0.423910    11.00000    0.08701    0.02592 =
         0.03371   -0.00110    0.01839   -0.00672
C6    1    0.394546    0.366109    0.545360    11.00000    0.09366    0.02648 =
         0.04190    0.00145    0.01857   -0.00322
C7    1    0.369370    0.333210    0.663095    11.00000    0.11058    0.02645 =
         0.04251    0.00184    0.01725   -0.00568
C8    1    0.386295    0.431972    0.316554    11.00000    0.07780    0.02479 =
         0.03378    0.00032    0.01374   -0.00460
C9    1    0.442396    0.432282    0.167634    11.00000    0.07507    0.02139 =
         0.03635   -0.00022    0.01181    0.00037
C10   1    0.470825    0.465011    0.078277    11.00000    0.06841    0.02179 =
         0.03316    0.00008    0.00937   -0.00102
C11   1    0.442797    0.500000    0.146871    10.50000    0.06876    0.02278 =
         0.03230    0.00000    0.01000    0.00000
C12   1    0.385789    0.500000    0.293489    10.50000    0.07217    0.02574 =
         0.03261    0.00000    0.01410    0.00000
C13   1    0.358308    0.465657    0.374300    11.00000    0.07362    0.02791 =
         0.03500    0.00028    0.01578   -0.00229
HKLF 4 1 1 0 0 0 1 0 0 0 0.5


REM
REM R1 =  0.0668 for    2395 Fo > 4sig(Fo)  and  0.0754 for all    3098 data
REM    159 parameters refined using      4 restraints

END

WGHT      0.1665      0.0000

REM Highest difference peak  0.379,  deepest hole -0.298,  1-sigma level  0.097
Q1    1   0.5000  0.5000  0.0000  10.25000  0.05    0.27
Q2    1   0.5000  0.4601  0.0000  10.50000  0.05    0.25
Q3    1   0.4688  0.4657 -0.0368  11.00000  0.05    0.25
Q4    1   0.4241  0.4424  0.0188  11.00000  0.05    0.21
Q5    1   0.3445  0.3404  0.4794  11.00000  0.05    0.21
Q6    1   0.3692  0.3840  0.4100  11.00000  0.05    0.19
Q7    1   0.4320  0.4383  0.2211  11.00000  0.05    0.18
Q8    1   0.4784  0.4010  0.2420  11.00000  0.05    0.18
Q9    1   0.5000  0.2616  0.5000  10.50000  0.05    0.18
Q10   1   0.4991  0.2766  0.8260  11.00000  0.05    0.18
Q11   1   0.4365  0.4405  0.1298  11.00000  0.05    0.18
Q12   1   0.5000  0.2670  1.0000  10.50000  0.05    0.17
Q13   1   0.3153  0.3251  0.7937  11.00000  0.05    0.17
Q14   1   0.4612  0.3621  0.5630  11.00000  0.05    0.15
Q15   1   0.0041  0.4214  0.5661  11.00000  0.05    0.15
Q16   1   0.4254  0.3982  0.3756  11.00000  0.05    0.15
Q17   1   0.3320  0.3192  0.8800  11.00000  0.05    0.14
Q18   1   0.4546  0.4328  0.3307  11.00000  0.05    0.14
Q19   1   0.0130  0.4220  0.8163  11.00000  0.05    0.14
Q20   1   0.0025  0.5000  0.5897  10.50000  0.05    0.13
;
_shelx_res_checksum              53633

_shelx_hkl_file                  
;
   0   0  -1    8.68    0.64
   0   0  -2 1840.11   66.66
   0   0   3    0.74    1.23
   0   0  -3    2.65    1.06
   0   0   4   10.62    1.38
   0   0   5    0.70    0.99
   0   0  -5   -0.82    1.76
   0   0   5   -1.62    1.64
   0   0   5   -0.40    0.86
   0   0   6    4.83    1.13
   0   0   6    2.64    1.02
   0   0   6    6.50    2.02
   0   0   7    0.10    2.17
   0   0   7    0.73    1.00
   0   0  -8   65.78    2.59
   0   0   8   61.01    2.53
   0   0   9    0.60    0.55
   0  -2   0  112.42    4.09
   0   2  -1    7.86    0.74
   0   2  -2  225.14    8.28
   0  -2   3    1.91    1.30
   0   2  -3    2.67    1.02
   0  -2   4   26.34    1.76
   0   2  -4   25.42    1.55
   0  -2   5   -0.29    0.99
   0  -2   5   -0.30    0.89
   0   2   5   -0.55    0.85
   0  -2  -5    0.26    1.76
   0  -2   5   -1.46    1.65
   0  -2   6   19.74    1.30
   0   2   6   18.96    1.25
   0  -2   6   19.45    1.34
   0  -2   6   20.79    2.26
   0   2  -6   23.29    2.54
   0  -2  -6   18.42    2.43
   0   2   7    1.20    1.00
   0  -2   7   -0.84    1.03
   0  -2  -8   34.49    1.65
   0  -2   8   32.86    1.59
   0  -2  -9    0.06    0.69
   0  -2   9    1.17    0.54
   0  -4   0  135.43    4.95
   0   4  -1   12.73    1.00
   0  -4   2 6852.33  246.32
   0   4   2 6780.12  246.32
   0   4  -2 6783.29  246.31
   0   4   3    1.78    1.29
   0  -4   3   -1.65    1.28
   0   4  -3   -0.67    1.13
   0   4   4  412.33   15.31
   0  -4   4  409.89   15.32
   0   4  -4  418.01   15.21
   0  -4   5    0.75    0.89
   0   4   5    0.06    0.82
   0  -4   5    0.53    0.98
   0   4   5    0.28    0.97
   0  -4  -5   -0.27    1.77
   0   4   5   -0.44    1.65
   0  -4   5    2.76    1.69
   0  -4   6    4.17    1.03
   0   4   6    3.76    0.95
   0   4   6    3.38    1.08
   0  -4   6    4.14    1.10
   0   4  -6    2.28    2.19
   0  -4  -6    4.96    2.21
   0  -4   6   -0.98    2.00
   0   4   6    3.24    2.02
   0   4   7   -1.22    0.97
   0  -4   7   -0.01    1.03
   0   4  -8    3.49    1.02
   0  -4  -8    2.60    1.03
   0  -4   8    3.42    0.91
   0   4  -9    0.27    0.68
   0  -4  -9   -1.01    0.69
   0  -4   9   -0.86    0.52
   0   4   9   -0.02    0.54
   0  -6   0  121.93    4.51
   0  -6   1   10.84    0.98
   0  -6  -1    8.57    1.18
   0  -6   2  456.85   16.62
   0   6   2  452.93   16.63
   0   6  -2  456.70   16.63
   0  -6  -2  453.76   16.65
   0   6   3    3.96    1.32
   0  -6   3    1.79    1.28
   0  -6  -3    3.20    1.38
   0   6  -3    2.78    1.22
   0   6   4   31.14    1.99
   0   6  -4   29.03    1.79
   0  -6   5    0.90    0.99
   0   6   5    0.75    0.97
   0  -6   5    1.56    1.64
   0   6   5   -1.58    1.65
   0  -6  -6   35.68    2.67
   0   6  -6   30.23    2.62
   0   6   6   29.89    1.49
   0  -6   6   28.82    1.59
   0   6   6   29.41    1.59
   0   6   6   27.20    2.42
   0  -6   6   32.32    2.49
   0  -6   7    1.44    1.03
   0   6   7   -0.01    0.93
   0  -6  -8   -0.98    1.01
   0   6  -8   -0.43    0.98
   0  -6   8    1.37    0.88
   0   6  -9    0.07    0.67
   0  -6  -9    1.22    0.66
   0  -6   9   -1.02    0.54
   0   6   9    0.45    0.51
   0  -6   9    0.16    0.48
   0  -8   0  253.34    9.27
   0  -8   1    4.84    0.88
   0   8   1    3.36    0.96
   0  -8  -1    2.20    1.17
   0   8   2  442.74   15.79
   0  -8   2  434.50   15.78
   0   8  -2  425.43   15.82
   0  -8  -2  422.07   15.82
   0  -8   3    5.66    1.40
   0   8   3    3.25    1.38
   0  -8  -3    2.31    1.38
   0   8  -3    2.48    1.28
   0   8   4 1197.43   44.06
   0  -8   4 1215.46   44.07
   0  -8  -4 1248.08   44.08
   0   8  -4 1183.96   44.03
   0  -8   5   -0.14    0.92
   0   8   5    0.72    0.97
   0   8  -5    1.82    1.40
   0  -8   5    0.89    0.97
   0  -8   5    1.89    1.72
   0   8   5    2.52    1.69
   0   8   5   -0.15    0.86
   0   8   6   46.29    1.99
   0   8  -6   49.26    3.01
   0  -8   6   46.21    2.92
   0   8   6   50.82    2.93
   0  -8  -8    5.00    1.03
   0   8  -8    6.80    1.01
   0  -8   8    7.27    0.93
   0  -8  -9    0.52    0.60
   0  -8   9   -0.09    0.51
   0  -8   9    0.72    0.43
   0 -10   0   11.12    1.22
   0 -10   1   -0.30    0.78
   0  10   1    0.05    0.80
   0 -10  -1    1.04    1.21
   0 -10  -2   38.93    2.12
   0  10  -2   40.11    2.09
   0 -10   2   44.83    2.00
   0  10   2   45.89    2.05
   0 -10   3    0.17    1.34
   0  10   3    1.72    1.36
   0  10  -3   -0.32    1.33
   0 -10  -3    0.26    1.37
   0 -10   4  361.09   13.28
   0  10   4  354.14   13.28
   0 -10  -4  357.64   13.30
   0  10  -4  354.40   13.26
   0  10   5    0.53    0.89
   0 -10   5    1.50    0.98
   0  10  -5   -0.61    1.51
   0  10   5   -0.53    0.98
   0 -10   5    0.35    0.95
   0 -10  -5    0.50    1.81
   0  10   5   -2.39    1.69
   0 -10   5   -2.82    1.71
   0 -10   6   50.56    2.15
   0  10   6   44.37    2.96
   0 -10   6   43.89    2.90
   0  10  -6   49.11    2.97
   0 -10  -7   -1.45    1.18
   0  10  -7    0.51    1.13
   0 -10  -8    1.58    0.97
   0  10  -8    0.17    0.94
   0 -10   9    0.05    0.49
   0 -12   0  351.91   12.86
   0  12   1    0.25    0.63
   0 -12   1    0.02    0.64
   0 -12  -1    0.30    1.22
   0 -12   2    1.41    1.11
   0  12   2    3.33    1.12
   0  12  -2    0.92    1.21
   0 -12  -2   -0.11    1.30
   0 -12   3    1.92    1.35
   0  12   3    2.69    1.39
   0 -12  -3    1.33    1.41
   0  12  -3   -1.40    1.33
   0 -12   4  135.07    5.35
   0  12   4  136.59    5.37
   0  12  -4  137.70    5.40
   0 -12  -4  129.43    5.43
   0  12   5    2.08    0.94
   0 -12   5    1.03    0.96
   0  12   5    2.83    0.98
   0 -12   5    1.39    0.96
   0  12  -5    4.06    1.59
   0 -12  -5    2.32    1.88
   0 -12   5    1.46    1.71
   0  12   5   -0.82    1.73
   0 -12   6  175.55    6.45
   0  12   6  173.59    6.44
   0 -12  -6  176.46    7.11
   0  12   6  167.04    6.97
   0 -12   6  163.34    6.95
   0 -12  -7    1.31    1.12
   0  12  -7   -0.52    1.08
   0 -12   7   -0.26    1.00
   0 -12  -8   13.73    1.03
   0 -12   8   12.13    0.97
   0 -14   0  349.82   12.81
   0 -14  -1    0.32    1.23
   0  14  -2  173.10    6.49
   0 -14  -2  165.08    6.44
   0 -14   2  169.39    6.30
   0  14   2  170.21    6.31
   0 -14  -3    1.44    1.44
   0  14  -3    1.19    1.35
   0  14   3    1.62    1.28
   0 -14   3    1.17    1.23
   0 -14   4  285.41   10.68
   0 -14   4  294.49   10.93
   0  14   4  300.54   10.94
   0  14  -4  292.67   11.03
   0 -14  -4  306.87   11.03
   0 -14   5    2.33    0.97
   0  14  -5    0.65    1.64
   0 -14  -5    1.84    1.95
   0  14   5    3.09    1.75
   0 -14   5    2.84    1.68
   0  14   5    2.52    0.97
   0  14   6  277.11    9.92
   0 -14   6  274.85    9.93
   0 -14  -6  271.12   10.48
   0  14   6  256.07   10.36
   0 -14  -6  261.32    9.91
   0 -14  -7    1.16    1.04
   0 -14   7    0.67    0.99
   0 -14   8   67.62    3.00
   0 -14   8   75.03    3.07
   0 -16   0  254.62    9.40
   0 -16  -1    1.16    1.27
   0 -16  -2    3.87    1.37
   0  16  -2    4.36    1.25
   0  16   2    3.58    0.85
   0  16  -3    1.66    1.42
   0 -16  -3   -0.20    1.52
   0  16   3    1.62    1.11
   0 -16   3   -0.50    1.18
   0 -16   4   76.07    2.96
   0  16   4   72.69    2.97
   0 -16   4   75.48    3.29
   0  16   4   77.64    3.33
   0 -16  -4   81.54    3.56
   0  16  -4   81.97    3.54
   0 -16   5    1.15    0.98
   0  16   5    1.58    1.01
   0  16  -5    0.09    1.73
   0 -16  -5    1.18    2.06
   0  16   5    3.27    1.70
   0 -16  -6   29.25    2.63
   0  16   6   26.70    1.50
   0 -16   6   29.34    1.52
   0  16  -6   26.95    1.55
   0 -16   7    0.16    0.97
   0 -16   8    2.65    0.76
   0 -18   0  258.19    9.54
   0 -18  -1   -0.61    1.28
   0  18  -1    0.03    1.25
   0 -18  -2    1.63    1.37
   0  18  -2    2.66    1.33
   0 -18  -3    0.85    1.51
   0  18  -3    1.02    1.45
   0  18   4  125.05    4.75
   0 -18   4  125.45    4.72
   0 -18  -4  128.06    5.23
   0  18  -4  130.46    5.27
   0  18   5   -0.55    1.05
   0  18  -5    1.68    1.82
   0 -18  -5   -0.60    2.09
   0 -18   5    0.02    0.98
   0 -18   6   94.44    3.62
   0  18   6   92.01    3.64
   0 -18   7    0.36    0.91
   0 -18   8   17.75    0.96
   0 -20   0   25.00    1.60
   0 -20  -1    0.13    1.31
   0  20  -1    1.60    1.32
   0 -20  -2   35.84    2.05
   0  20  -2   33.38    2.06
   0  20   3    0.66    0.76
   0 -20  -3    0.03    1.58
   0  20  -3   -0.77    1.60
   0  20   4    2.15    0.88
   0  20  -4    0.64    1.78
   0 -20  -4    2.72    1.82
   0 -20   4    3.39    0.89
   0  20   5   -0.26    1.09
   0 -20  -5    2.44    2.12
   0  20  -5   -1.58    1.96
   0 -20   5    1.12    0.98
   0 -20   6  114.03    4.29
   0  20   6  111.03    4.32
   0 -20   7    0.53    0.84
   0 -20   8   10.01    0.70
   0  22   0   63.06    2.91
   0 -22  -1    0.27    1.33
   0  22  -1   -0.97    1.38
   0 -22  -2    1.89    1.53
   0  22   2    1.99    1.44
   0  22  -3    0.67    0.85
   0 -22  -3   -0.86    1.70
   0  22  -3    0.24    1.66
   0  22   3    0.15    0.78
   0 -22  -4  329.30   11.27
   0  22  -4  325.04   11.38
   0 -22   5    0.71    0.93
   0 -22  -5   -0.60    2.20
   0  22  -5    1.58    1.96
   0  22   5   -1.75    1.11
   0  22   6    0.81    1.00
   0 -22   6    0.09    0.93
   0 -22   7   -2.01    0.74
   0  22   8    3.58    0.71
   0  24   0   35.75    1.97
   0  24   0   36.97    2.19
   0  24   0   36.95    1.85
   0  24   1    1.11    1.44
   0  24  -1    0.71    1.32
   0  24  -1    0.04    1.50
   0  24   1    2.06    1.47
   0  24   1    0.51    1.18
   0  24  -1   -0.06    1.22
   0  24   2   15.09    0.96
   0  24   2   16.14    1.68
   0  24  -2   16.18    0.85
   0  24   2   16.78    1.47
   0 -24  -2   16.22    1.72
   0  24   2   16.51    1.35
   0  24   3    0.95    0.82
   0  24  -3   -0.10    0.91
   0  24  -3   -0.05    1.85
   0 -24  -3   -1.44    1.79
   0  24  -4  268.92   10.78
   0 -24  -4  287.62   10.72
   0 -24   5   -0.72    0.89
   0  24   5    2.12    1.09
   0  24   6   15.07    1.16
   0 -24   6   13.93    0.98
   0 -24   7   -0.07    0.62
   0  26   0    0.65    1.49
   0  26   0   -0.59    0.61
   0  26   0    0.97    1.58
   0  26   0    0.09    1.29
   0  26  -1    0.98    0.60
   0  26  -1   -0.33    1.42
   0  26   1   -0.11    1.55
   0  26   1    0.46    0.67
   0  26  -1    0.62    1.62
   0  26   1   -2.34    1.60
   0  26   1   -0.46    1.26
   0  26  -2  271.13    9.77
   0  26  -2  264.67    9.69
   0  26   2  265.73    9.85
   0  26   2  258.78    9.72
   0  26   2  268.35    9.76
   0  26   3    1.46    0.85
   0  26  -3    0.12    0.61
   0  26  -3    0.54    0.95
   0  26   3    2.29    1.31
   0  26  -3    0.92    1.93
   0  26  -4   18.87    1.04
   0  26  -4   19.61    2.31
   0  26   4   23.88    1.42
   0  26   5    0.10    1.13
   0  26   6    9.30    1.04
   0  26   7   -0.29    0.85
   0  28   0 1252.23   44.68
   0  28   0 1225.44   44.72
   0  28   0 1220.23   45.02
   0  28   0 1216.04   44.70
   0  28   1    2.61    1.68
   0  28   1    1.25    0.71
   0  28  -1   -0.30    0.63
   0  28  -1   -0.09    1.52
   0  28   1   -2.81    1.66
   0  28  -1    1.21    1.79
   0  28   1    1.03    1.33
   0  28   2  186.60    7.16
   0  28  -2  196.56    7.25
   0  28  -2  193.44    7.12
   0  28  -2  206.37    7.74
   0  28   2  198.78    7.23
   0  28  -3    1.48    1.41
   0  28   3    0.47    0.86
   0  28  -3    0.19    0.61
   0  28   3    0.69    1.31
   0  28  -3    2.10    0.98
   0  28  -3    0.06    2.04
   0  28   4    2.08    1.24
   0  28  -4    0.86    1.34
   0  28  -4    0.41    0.61
   0  28   4   -0.03    1.12
   0  28   5    0.38    1.13
   0  28  -5    0.34    0.58
   0  28  -5    0.38    1.19
   0  28   5    0.59    1.05
   0  28   6    4.57    1.04
   0  28   6    2.72    0.90
   0  28   7    0.35    0.74
   0  30   0 2740.05   98.69
   0  30   0 2718.82   98.72
   0  30   0 2701.38   99.05
   0  30   0 2718.03   98.71
   0  30   1    3.96    1.80
   0  30  -1    2.73    0.68
   0  30  -1    4.38    1.61
   0  30   1    2.66    0.73
   0  30  -1    3.23    1.94
   0  30   1    2.51    1.78
   0  30   1    3.59    1.38
   0  30   2    7.93    0.93
   0  30  -2   10.71    0.77
   0  30  -2   10.38    1.56
   0  30  -2    9.66    2.08
   0  30  -2   10.14    1.08
   0  30   2    9.86    1.39
   0  30  -3   -0.72    0.97
   0  30   3   -0.67    1.30
   0  30   3   -0.34    0.83
   0  30  -3    0.74    0.60
   0  30  -3   -0.24    1.43
   0  30   4    0.98    1.21
   0  30  -4    2.86    1.31
   0  30   5    0.34    1.10
   0  30   5    0.81    0.99
   0  30   6    6.23    0.98
   0  32   0  124.33    5.06
   0  32   0  120.75    4.67
   0  32   0  114.67    4.37
   0  32  -1    1.77    1.62
   0  32  -1    0.38    0.64
   0  32   1   -0.81    0.73
   0  32   1    1.69    1.84
   0  32  -1    0.90    2.06
   0  32   1   -0.18    1.44
   0  32   2   75.43    3.03
   0  32  -2   78.04    2.88
   0  32  -2   74.82    2.77
   0  32  -2   78.71    3.11
   0  32  -3    0.61    0.95
   0  32   3    0.37    1.26
   0  32   3   -0.61    1.08
   0  32  -3    0.96    1.42
   0  32   4   14.46    1.34
   0  32  -4   15.94    1.38
   0  32   5   -0.73    1.06
   0  32   5    0.28    0.94
   0  32   6    4.80    0.85
   0  34   0   64.28    2.97
   0  34   1   -0.47    1.42
   0  34  -1    1.15    1.59
   0  34   1   -0.87    1.83
   0  34  -2  147.73    5.63
   0  34   2  155.47    5.71
   0  34  -2  150.62    5.75
   0  34  -3   -0.64    0.90
   0  34   3    1.55    1.23
   0  34   3    1.73    1.04
   0  34  -3   -0.17    1.36
   0  34   4   35.92    1.76
   0  34  -4   36.26    1.78
   0  34   5    1.26    0.93
   0  34   5    0.03    0.82
   0  36   0    1.23    1.66
   0  36  -1   -0.54    0.97
   0  36  -1   -0.40    1.54
   0  36  -2  146.80    5.44
   0  36   2  152.47    5.52
   0  36   2  140.74    5.47
   0  36  -2  143.47    5.54
   0  36   3    0.77    1.19
   0  36  -3    0.14    0.81
   0  36   3    0.92    0.99
   0  36  -3    1.59    1.25
   0  36   4   44.55    1.96
   0  36   4   44.05    1.92
   0  36   5    0.29    0.82
   0  38   0   -0.17    0.90
   0  38  -1    0.44    0.90
   0  38  -1   -0.38    1.44
   0  38  -2    4.82    0.87
   0 -38   2    3.23    0.77
   0  38   2    4.68    0.90
   0  38  -2    3.67    1.31
   0  38   3    1.25    1.06
   0  38   3   -0.12    0.85
   0  38  -3    0.65    1.06
   0  38   4    5.81    0.91
   0  38   4    4.19    0.77
   0  40   0   61.99    2.47
   0  40  -1    1.05    0.83
   0 -40   2    4.11    0.64
   0  40   2    4.38    0.78
   0  40  -2    3.68    0.78
   0  40  -2    3.63    1.15
   0  42   0    1.36    0.75
   0 -42   1    0.42    0.59
   0  42  -1   -0.08    0.72
   0  42   2    0.16    0.63
   0 -44   0   11.78    0.72
   0  44   0   15.03    0.78
   0 -44  -1    0.93    0.53
   1  -1  -9   -0.71    0.71
   1  -1  -8   37.37    1.72
  -1   1   8   34.61    1.65
  -1  -1   8   36.91    1.67
  -1  -1   7   -0.16    2.25
  -1  -1   7    2.58    1.03
  -1   1   7    0.16    1.00
  -1  -1   6   21.97    1.39
  -1   1   6   22.86    1.38
  -1  -1   6   25.21    1.45
   1  -1  -6   24.32    2.49
   1   1  -6   27.16    2.53
  -1  -1   6   23.57    2.40
  -1  -1   5    0.80    0.86
  -1   1   5   -1.03    0.85
   1  -1  -5    0.55    1.78
   1   1  -5   -0.82    1.74
  -1  -1   5    2.81    1.66
  -1  -1   5   -0.37    0.99
  -1  -1   4   92.93    3.84
   1   1  -3    0.53    1.08
   1   1  -2  621.55   22.60
   1   1  -1    4.75    0.72
   1  -1   0 1456.00   52.14
   1  -1   0 1423.02   52.15
  -1  -1  -1   10.43    0.53
  -1   1  -1    9.71    0.69
   1  -1   1    8.54    0.90
   1  -1   2   29.15    1.78
  -1   1  -2   32.51    1.51
  -1  -1  -2   34.53    1.49
   1  -1   3    4.41    1.32
  -1   1  -3    3.42    0.97
   1  -1   4  102.26    4.17
   1  -1   5    0.28    0.86
   1   1   5    0.51    0.86
   1  -1   5    0.57    0.98
   1  -1   5    2.03    1.57
   1   1   6   32.88    1.69
   1  -1   6   37.00    1.71
   1  -1   6   36.24    1.74
   1  -1   6   38.30    2.64
  -1   1  -6   35.93    2.83
  -1  -1  -6   34.02    2.79
   1  -1   7    0.57    1.01
   1   1   7   -0.80    0.99
   1   1   8   31.11    1.53
   1  -1   8   32.54    1.54
   1  -1   9    0.84    0.54
  -1  -1  -9    0.31    0.70
   1  -3  -9   -0.50    0.69
  -1  -3   8   17.29    1.15
   1  -3  -8   19.13    1.27
  -1  -3   7    0.72    1.02
  -1   3   7    2.24    0.99
  -1   3   6    1.66    0.99
  -1  -3   6    3.14    1.04
  -1  -3   6    3.40    1.11
   1   3  -6    1.01    2.19
   1  -3  -6   -0.98    2.21
  -1  -3   6    0.30    2.08
  -1  -3   5   -0.64    0.89
  -1   3   5   -0.97    0.84
   1  -3  -5   -3.20    1.77
   1   3  -5    3.70    1.77
  -1  -3   5    1.95    1.64
  -1  -3   5    0.46    0.99
   1  -3  -4    0.99    1.51
  -1  -3   4    1.78    1.35
   1   3  -4    0.39    1.18
   1   3  -3    2.48    1.13
   1   3  -2 1485.82   53.87
   1  -3  -1    1.21    0.93
   1   3  -1    1.91    0.82
  -1  -3   0   98.69    3.71
   1  -3   0  105.98    3.76
   1   3   0   97.06    3.73
   1  -3   0  104.21    3.73
   1  -3   0  107.77    3.71
   1   3   0  100.11    3.71
   1  -3   1    0.28    0.83
   1   3   1    0.46    0.88
  -1   3  -2 8187.66  295.81
   1  -3   2 8152.50  295.84
   1  -3   3   -0.51    1.30
  -1   3  -3    1.46    1.02
   1  -3   4  141.40    5.50
  -1   3  -4  139.33    5.34
   1  -3   5    0.31    0.90
   1   3   5   -0.94    0.83
   1  -3   5   -0.35    0.98
  -1  -3  -5    0.35    1.76
   1  -3   5   -1.63    1.62
  -1  -3  -6   -0.53    2.23
  -1   3  -6    5.73    2.21
   1  -3   6   -0.78    2.00
   1   3   6    1.85    1.99
   1  -3   6    2.95    1.02
   1   3   6    0.97    0.97
   1   3   7    0.38    0.96
   1  -3   7    0.74    1.04
   1  -3   8    1.15    0.87
  -1  -3  -8    1.94    1.01
   1  -3   9    0.68    0.51
  -1  -3  -9    0.13    0.69
  -1  -5   9    0.88    0.51
  -1   5   9    0.34    0.53
   1   5  -9   -0.17    0.68
   1  -5  -9   -0.81    0.67
  -1  -5   8   25.71    1.39
   1  -5  -8   28.64    1.48
   1   5  -8   27.89    1.46
   1  -5  -7   -0.06    1.22
   1   5  -7   -0.29    1.21
  -1  -5   7   -0.67    1.03
  -1   5   7    0.99    0.95
  -1   5   6   44.80    1.97
  -1  -5   6   47.13    2.03
  -1  -5   6   46.24    2.05
  -1   5   6   43.50    2.04
  -1  -5   6   48.18    2.91
  -1   5   6   44.57    2.90
   1  -5  -6   47.36    3.02
   1   5  -6   43.91    2.94
  -1   5   5   -1.28    0.81
   1  -5  -5   -1.41    1.79
  -1  -5   5    0.32    1.69
  -1   5   5    0.44    1.70
  -1  -5   5   -0.78    1.00
  -1   5   5   -0.76    0.99
  -1   5   4   29.38    1.93
  -1  -5   4   31.49    1.96
   1   5  -4   31.33    1.77
  -1   5   3    2.36    1.32
  -1  -5   3    3.66    1.34
   1   5  -3    2.58    1.16
   1  -5  -2 6894.91  250.05
   1   5  -2 6918.55  250.05
   1  -5  -1    6.90    1.11
   1   5  -1   10.23    1.03
   1   5   0   54.37    2.11
   1  -5   0   59.22    2.11
   1  -5   0   57.08    2.22
  -1  -5   0   54.88    2.13
   1  -5   1    0.21    0.85
   1   5   1    0.99    0.90
  -1   5  -2 1098.27   39.32
   1   5   2 1076.89   39.33
   1  -5   2 1072.94   39.33
   1  -5   3    2.05    1.32
   1   5   3   -0.31    1.32
  -1   5  -3    0.83    1.13
   1   5   4   38.86    2.11
   1  -5   4   36.15    2.11
  -1   5  -4   33.70    1.87
   1   5   5   -0.94    1.60
   1  -5   5   -1.59    1.65
   1   5   5   -0.04    0.82
   1  -5   5    0.39    0.97
   1   5   5    0.07    0.96
  -1  -5  -6   12.33    2.35
  -1   5  -6   11.36    2.36
   1   5   6    6.45    2.06
   1  -5   6   10.72    2.08
   1  -5   6    7.56    1.11
   1   5   6    9.03    1.01
   1   5   7    0.13    0.93
   1  -5   7   -0.17    1.03
   1  -5   8    5.34    0.90
  -1  -5  -8    3.55    1.03
  -1   5  -8    4.40    1.02
   1  -5   9   -0.20    0.49
   1   5   9   -0.29    0.51
  -1  -5  -9   -0.47    0.67
  -1   5  -9    0.24    0.68
  -1  -7   9    0.84    0.52
  -1  -7   9    0.63    0.46
  -1   7   9    1.14    0.48
   1  -7  -9    0.79    0.64
   1   7  -8    4.17    1.00
   1  -7  -8    5.19    1.03
  -1  -7   8    3.24    0.90
   1   7  -7   -0.75    1.17
   1  -7  -7    0.31    1.21
  -1   7   7   -1.23    0.92
  -1  -7   6   38.17    1.78
  -1   7   6   36.05    1.80
  -1   7   6   35.69    1.68
  -1  -7   6   35.21    2.66
  -1   7   6   35.39    2.68
   1   7  -6   41.69    2.72
   1  -7  -6   40.27    2.83
  -1  -7   5   -2.06    1.71
  -1   7   5   -1.17    1.66
  -1  -7   5   -0.71    0.98
   1   7  -5   -0.37    1.42
  -1   7   5    0.21    0.98
   1   7  -4  339.91   13.01
  -1   7   4  351.37   13.07
  -1  -7   4  365.86   13.08
  -1  -7   3    8.53    1.38
  -1   7   3   10.60    1.38
   1   7  -3    8.04    1.34
   1  -7  -3    8.52    1.44
   1  -7  -2 1658.63   60.14
   1   7  -2 1657.50   60.15
   1  -7  -1    0.20    1.14
   1   7  -1    1.78    1.08
  -1  -7   0  215.49    8.03
   1  -7   0  227.60    8.08
   1  -7   1    0.29    0.92
   1   7   1    0.50    0.89
  -1  -7  -1    0.78    1.15
  -1   7  -2  121.41    4.67
   1  -7   2  120.44    4.66
   1   7   2  122.01    4.68
   1   7   3    2.36    1.40
   1  -7   3    0.29    1.35
  -1   7  -3    0.55    1.25
   1  -7   4 1140.49   41.25
   1   7   4 1124.95   41.25
  -1   7  -4 1115.45   41.18
  -1  -7  -4 1151.38   41.26
   1   7   5    0.79    0.97
   1  -7   5    1.06    0.97
   1   7   5   -0.70    1.65
   1  -7   5   -0.35    1.66
   1   7   5    0.45    0.82
   1   7   6   39.49    1.79
   1  -7   6   39.57    2.70
   1   7   6   41.39    2.68
  -1   7  -6   43.98    2.87
   1  -7   7    0.59    1.03
   1  -7   8    0.72    0.85
  -1   7  -8   -0.37    0.98
  -1  -7  -8    0.39    1.00
   1  -7   9    0.11    0.44
   1   7   9    0.31    0.47
  -1  -7  -9    1.29    0.63
  -1  -9   9   -0.15    0.50
   1   9  -8    3.76    0.97
   1  -9  -8    3.47    1.00
   1  -9  -7    0.17    1.17
   1   9  -7    0.65    1.14
  -1  -9   6  147.24    5.41
  -1   9   6  144.02    5.41
  -1  -9   6  142.51    5.40
  -1  -9   6  139.60    5.98
  -1   9   6  140.52    5.98
   1   9  -6  139.91    5.92
  -1  -9   5   -0.22    0.94
  -1  -9   5   -0.29    0.98
  -1   9   5   -0.08    1.00
   1   9  -5    0.10    1.51
  -1   9   5   -2.32    1.72
  -1  -9   5    0.91    1.70
  -1   9   5   -0.20    0.89
   1  -9  -4 1687.60   60.27
   1   9  -4 1646.72   60.25
  -1  -9   4 1644.35   60.26
  -1   9   4 1652.30   60.26
  -1   9   3    2.99    1.32
  -1  -9   3    2.89    1.30
   1   9  -3    0.96    1.29
   1  -9  -3    2.89    1.37
   1  -9  -2   16.71    1.51
   1   9  -2   19.04    1.41
   1  -9  -1    0.20    1.21
  -1  -9   0   26.60    1.51
   1  -9   0   36.68    1.64
   1   9   1    0.21    0.81
   1  -9   1   -0.63    0.84
  -1  -9  -1    0.36    1.19
  -1   9  -2   21.25    1.51
   1   9   2   23.81    1.52
   1  -9   2   24.99    1.47
   1   9   3    1.66    1.39
   1  -9   3    0.72    1.35
  -1  -9  -3    2.36    1.44
  -1   9  -3    0.86    1.26
   1  -9   4  382.68   14.04
   1   9   4  376.05   14.03
  -1   9  -4  373.57   14.00
  -1  -9  -4  381.14   14.07
   1   9   5    1.01    0.88
   1  -9   5   -0.82    0.94
   1  -9   5   -0.46    0.96
   1   9   5    0.04    0.98
  -1   9  -5    2.24    1.42
  -1  -9  -5   -0.04    1.80
   1   9   5    0.12    1.62
   1  -9   5   -1.85    1.71
   1  -9   6    0.82    1.94
   1   9   6    1.15    2.00
   1  -9   6    0.30    1.05
  -1   9  -8    2.53    0.96
  -1  -9  -8    4.57    1.00
   1  -9   9    0.15    0.49
   1 -11  -8   21.62    1.25
   1 -11  -7   -1.30    1.13
   1  11  -7   -1.14    1.10
  -1 -11   7    0.74    1.01
  -1 -11   6   21.66    2.30
  -1  11   6   20.90    2.37
  -1 -11   6   24.11    1.42
  -1  11   5    0.71    0.87
  -1 -11   5    1.06    0.97
   1 -11  -5    0.30    1.84
  -1 -11   5    0.70    1.73
  -1  11   5    1.40    1.75
  -1  11   5    0.57    1.00
  -1 -11   5    0.29    0.96
   1  11  -5    0.30    1.56
   1  11  -4  482.89   17.94
   1 -11  -4  500.03   17.96
  -1  11   4  487.09   17.92
  -1 -11   4  474.49   17.91
  -1  11   3   -1.06    1.35
  -1 -11   3    0.17    1.32
   1  11  -3    0.54    1.29
   1 -11  -3    1.20    1.40
  -1 -11   2  267.50    9.80
  -1  11   2  268.95    9.80
   1  11  -2  261.41    9.87
   1 -11  -2  263.19    9.86
  -1  11   1    1.66    0.82
  -1 -11   1    1.23    0.77
   1 -11  -1    0.58    1.24
   1 -11   0  108.24    4.15
  -1 -11   0  108.09    4.10
   1 -11   1    1.84    0.70
   1  11   1    3.03    0.69
  -1 -11  -1    2.70    1.26
  -1 -11  -2   57.30    2.76
  -1  11  -2   65.66    2.80
   1  11   2   65.23    2.65
   1 -11   2   65.39    2.65
   1 -11   3    0.94    1.34
   1  11   3    3.40    1.38
  -1 -11  -3    0.99    1.42
  -1  11  -3    1.32    1.27
   1  11   4   32.21    2.08
   1 -11   4   34.53    2.07
  -1 -11  -4   36.57    2.18
  -1  11  -4   30.53    2.03
   1 -11   5    1.23    0.96
  -1  11  -5    1.92    1.48
  -1 -11  -5    0.85    1.90
   1  11   5    0.39    1.68
   1 -11   5   -1.82    1.70
   1  11   5   -0.63    0.90
   1 -11   6   74.34    2.94
   1 -11   6   69.80    3.60
   1  11   6   70.94    3.64
  -1 -11  -6   72.13    3.84
  -1  11  -6   71.94    3.68
  -1  11  -7   -0.04    1.12
  -1 -11  -7    1.27    1.16
   1 -11   7   -1.67    0.99
  -1 -11  -8   33.74    1.58
   1 -11   9   -0.23    0.44
   1 -13  -8    3.13    0.86
  -1 -13   8    1.35    0.85
   1 -13  -7   -1.41    1.08
   1  13  -7   -0.48    1.08
  -1 -13   7    0.72    1.00
  -1 -13   6  207.60    7.51
  -1  13   6  199.14    7.49
   1 -13  -6  202.69    7.50
  -1  13   6  204.42    8.03
   1  13  -6  203.81    7.50
  -1 -13   6  195.09    7.97
   1 -13  -6  194.05    8.10
  -1  13   5    1.87    0.92
  -1 -13   5    1.29    0.97
   1  13  -5    0.65    1.66
   1 -13  -5    1.43    1.91
  -1 -13   5    1.12    1.70
  -1  13   5   -2.25    1.80
  -1 -13   5    1.07    0.98
  -1  13   5    1.40    1.00
   1  13  -4  546.67   20.50
   1 -13  -4  562.20   20.49
  -1  13   4  564.94   20.44
  -1 -13   4  548.41   20.42
  -1 -13   3    2.64    1.31
  -1  13   3    2.97    1.34
   1  13  -3    2.64    1.39
   1 -13  -3    3.25    1.40
   1 -13  -2  228.20    8.55
   1  13  -2  227.06    8.58
  -1  13   2  232.69    8.46
  -1 -13   2  226.20    8.46
  -1  13   1    2.35    0.62
  -1 -13   1    2.37    0.62
   1 -13  -1    1.51    1.22
   1 -13   0   98.23    3.79
  -1 -13   0   95.44    3.73
   1  13   1   -0.41    0.54
   1 -13   1    0.12    0.53
  -1 -13  -1   -0.94    1.24
  -1 -13  -2   22.88    1.68
  -1  13  -2   25.91    1.67
   1  13   2   25.62    1.43
   1 -13   2   26.95    1.43
  -1 -13  -3   -1.06    1.47
  -1  13  -3    0.90    1.32
   1  13   3   -0.10    1.29
   1 -13   3   -0.73    1.24
   1 -13   4    9.78    0.96
  -1  13  -4    9.91    1.60
  -1 -13  -4   11.77    1.78
   1  13   4    8.81    0.97
   1  13   4    9.10    1.56
   1 -13   4    8.89    1.53
   1 -13   5    0.97    0.98
  -1 -13  -5   -0.35    1.98
  -1  13  -5    1.69    1.59
   1  13   5    0.34    1.70
   1 -13   5   -0.14    1.70
   1  13   5    0.48    0.97
   1  13   6  297.20   10.68
   1 -13   6  294.26   10.68
   1  13   6  273.56   11.11
   1 -13   6  275.53   11.09
  -1 -13  -6  285.39   11.22
   1 -13   7   -0.45    0.98
  -1  13  -7    0.90    1.07
  -1 -13  -7   -0.01    1.09
   1 -13   8    1.16    0.79
   1 -13   8    2.03    0.63
  -1 -13  -8    2.15    0.86
  -1 -15   8   86.04    3.28
   1 -15  -7    0.91    1.00
  -1 -15   7    1.90    1.00
  -1  15   6   20.26    1.25
  -1 -15   6   19.90    1.33
  -1  15   6   20.10    2.25
   1 -15  -6   18.71    1.36
   1  15  -6   18.42    1.38
   1 -15  -6   17.28    2.42
  -1 -15   5    1.48    0.97
  -1  15   5    0.48    0.97
  -1  15   5    0.67    0.98
   1 -15  -5    0.72    1.97
   1  15  -5    2.16    1.75
  -1  15   5    2.14    1.78
  -1 -15   5    2.48    1.65
  -1  15   4  249.02    9.00
  -1 -15   4  238.13    8.96
  -1 -15   4  242.81    9.22
  -1  15   4  246.03    9.25
   1 -15  -4  248.81    9.34
   1  15  -4  252.22    9.37
   1  15  -3    2.24    1.40
   1 -15  -3    0.99    1.42
  -1 -15   3    0.31    1.25
  -1  15   3    1.10    1.24
  -1 -15   2   13.44    1.11
  -1  15   2   15.61    1.12
   1 -15  -2   12.23    1.49
   1  15  -2   12.92    1.39
   1 -15  -1    1.03    1.34
   1 -15   0   83.31    3.39
  -1 -15   0   84.78    3.33
  -1 -15  -1   -0.36    1.27
   1  15   2   21.40    1.26
   1 -15   2   22.62    1.27
  -1 -15  -2   18.77    1.65
  -1  15  -2   22.03    1.58
  -1  15  -3    0.26    1.31
  -1 -15  -3    1.27    1.46
   1 -15   3    0.15    1.17
   1  15   3    0.21    1.15
   1  15   4   19.90    1.24
   1 -15   4   21.34    1.20
   1 -15   4   19.15    1.67
   1  15   4   20.07    1.74
  -1 -15  -4   22.57    2.02
  -1  15  -4   19.43    1.84
   1 -15   5    2.22    0.99
   1  15   5    0.59    1.70
   1 -15   5   -0.45    1.62
  -1 -15  -5   -1.48    2.04
  -1  15  -5    2.54    1.72
   1  15   5    0.98    1.00
   1  15   6  202.62    7.52
   1 -15   6  207.27    7.52
  -1 -15  -6  193.45    8.12
   1  15   6  195.08    7.96
  -1 -15  -7   -0.26    1.01
   1 -15   7    0.75    0.96
   1 -15   8  241.62    8.84
  -1 -17   8   49.53    1.98
  -1 -17   7    0.13    0.97
  -1  17   6   59.57    2.53
  -1 -17   6   62.92    2.53
  -1 -17   5    1.04    0.97
   1 -17  -5    3.81    2.02
   1  17  -5    4.23    1.81
  -1  17   5    1.26    1.00
  -1  17   5    0.88    0.97
  -1  17   4  204.57    7.84
  -1  17   4  223.22    7.85
  -1 -17   4  213.45    7.82
  -1  17   4  200.48    8.06
   1 -17  -4  214.70    8.22
   1  17  -4  214.61    8.28
   1 -17  -3    1.83    1.48
   1  17  -3   -1.04    1.51
  -1  17   3   -1.61    1.08
   1  17  -2  121.15    4.87
   1 -17  -2  122.69    4.82
   1  17  -1   -0.50    1.25
   1 -17  -1   -0.44    1.36
   1 -17   0  338.24   12.41
  -1 -17   0  333.09   12.37
   1  17   0  345.07   12.48
  -1 -17  -1   -1.09    1.29
  -1  17  -2  149.27    5.90
  -1 -17  -2  153.20    5.83
  -1 -17  -3   -0.86    1.53
  -1  17  -3   -1.71    1.45
   1  17   3    0.10    1.05
  -1 -17  -4   23.32    2.16
  -1  17  -4   23.16    1.97
   1  17   4   20.52    1.67
   1  17   4   19.48    1.22
   1  17   4   21.63    1.30
   1 -17   4   23.55    1.25
   1  17   5    0.15    1.02
  -1  17  -5    2.69    1.75
  -1 -17  -5    1.29    2.12
   1 -17   5    1.02    0.98
   1  17   6   45.00    1.99
   1 -17   6   43.51    1.99
   1 -17   7   -0.66    0.93
   1 -17   8   68.79    2.64
  -1 -19   8    2.21    0.62
  -1 -19   7   -0.81    0.91
  -1 -19   6  136.59    5.00
  -1  19   6  128.07    5.01
  -1  19   5   -1.36    1.04
   1  19  -5   -0.64    1.92
   1 -19  -5    0.69    2.11
  -1 -19   5    1.75    0.98
  -1 -19   4    0.21    0.90
  -1  19   4   -0.19    0.86
   1  19  -4    1.02    1.74
   1 -19  -4    0.86    1.81
  -1  19   4    1.64    0.86
   1 -19  -3    0.12    1.56
   1  19  -3    0.59    1.53
  -1  19   3    0.86    0.78
   1 -19  -2    5.95    1.50
   1  19  -1    1.14    1.30
   1 -19  -1    1.12    1.30
   1  19   0   51.78    2.49
   1 -19   0   52.94    2.43
  -1 -19   0   53.53    2.33
  -1 -19  -1    1.06    1.29
  -1 -19  -2  111.04    4.40
  -1  19  -2  108.87    4.50
  -1 -19  -3   -0.53    1.58
  -1  19  -3   -0.60    1.50
  -1  19  -4  128.50    5.04
  -1 -19  -4  130.96    5.02
   1 -19   4  125.92    4.45
   1  19   4  118.13    4.51
   1 -19   5    0.20    1.00
  -1  19  -5   -2.82    1.85
  -1 -19  -5    2.91    2.15
   1  19   5    0.78    1.07
   1  19   6  145.56    5.42
   1 -19   6  142.13    5.40
   1 -19   7   -1.60    0.88
   1 -19   8    4.30    0.66
  -1 -21   8    1.86    0.50
  -1  21   8    1.93    0.76
  -1 -21   7    0.13    0.80
  -1  21   6    0.49    0.99
  -1 -21   6    1.98    0.96
  -1  21   5   -1.28    1.10
   1 -21  -5    0.83    2.17
   1  21  -5    1.59    1.96
  -1 -21   5   -1.17    0.96
  -1 -21   4  102.67    3.60
  -1  21   4   88.42    3.63
   1 -21  -4  102.98    4.25
   1  21  -4  105.65    4.35
  -1  21   4   84.00    3.66
  -1  21   3    0.98    0.76
  -1  21   3    0.67    0.81
   1 -21  -3    0.50    1.65
   1  21  -3    1.77    1.70
   1  21  -3    0.53    0.85
  -1  21   2   59.56    2.73
   1 -21  -2   65.94    2.92
   1 -21  -1    0.67    1.38
   1  21  -1   -2.27    1.39
   1  21   0   32.94    1.99
  -1 -21  -1    1.43    1.26
   1  21   1   -1.04    1.34
  -1  21  -1    0.10    1.31
   1  21   2  160.60    6.09
  -1 -21  -2  162.59    6.17
  -1  21  -2  155.14    6.29
   1  21   3   -1.18    0.76
  -1 -21  -3    1.54    1.62
  -1  21  -3   -1.19    1.61
   1 -21   4    6.17    0.96
  -1 -21  -4    7.98    2.00
  -1  21  -4    6.78    1.91
   1  21   4    5.30    1.09
   1 -21   5   -0.29    0.98
  -1 -21  -5    1.70    2.23
  -1  21  -5    2.32    1.92
   1  21   5    1.24    1.11
   1  21   6   94.06    3.67
   1 -21   6   94.53    3.63
   1 -21   7   -0.75    0.78
   1 -21   8    8.71    0.61
   1  21   8    8.38    0.82
  -1 -23   7    0.88    0.68
  -1  23   6   28.62    1.48
  -1 -23   6   26.80    1.39
  -1 -23   5    1.49    0.92
  -1  23   5    0.17    1.11
   1 -23  -4  129.58    4.95
   1  23  -4  131.20    5.03
  -1  23   3    1.04    0.77
   1  23  -3    2.32    0.89
   1  23  -3    0.95    1.79
   1 -23  -3   -0.39    1.75
  -1  23   3    0.60    0.83
  -1  23   2   99.80    3.73
   1 -23  -2   99.58    4.04
  -1  23   2   93.06    3.63
  -1  23   2   93.61    3.87
   1  23  -1    1.26    1.23
  -1  23   1   -0.06    1.14
   1 -23  -1    1.33    1.45
   1  23  -1    0.64    1.46
  -1  23   1    1.18    1.39
   1  23  -1    1.46    1.29
   1  23   0    1.79    1.18
   1  23   0    2.57    1.47
   1  23   0    1.67    1.33
  -1  23  -1    0.14    1.16
   1  23   1    0.10    1.13
   1  23   1    2.88    1.42
  -1  23  -1   -2.27    1.49
   1  23   1    0.37    1.39
   1  23   2  180.47    6.85
   1  23   2  188.89    6.99
  -1 -23  -2  183.99    7.06
  -1  23  -2  188.54    6.78
   1  23   2  177.16    6.92
  -1  23  -3    0.72    1.74
  -1 -23  -3   -1.41    1.75
   1  23   3   -0.43    0.79
  -1  23  -4  255.14   10.35
  -1 -23  -4  265.78   10.27
   1  23   4  271.16    9.87
   1  23   5    2.26    1.14
   1 -23   5    0.65    0.93
   1  23   6    5.98    1.01
   1 -23   6    4.13    0.87
   1 -23   7   -0.07    0.68
  -1 -25   7   -0.13    0.54
  -1  25   7    0.67    0.91
  -1 -25   6    1.25    0.75
  -1  25   6    1.12    0.94
  -1  25   5    0.19    1.09
  -1  25   4    1.33    0.89
   1  25  -4    2.08    2.06
   1 -25  -4    2.38    2.11
   1  25  -3    0.99    0.94
   1  25  -3   -1.33    1.88
   1 -25  -3    0.50    1.79
  -1  25   3   -0.67    0.90
   1  25  -3    0.52    0.59
  -1  25   2  147.81    5.45
   1 -25  -2  146.53    5.73
  -1  25   2  144.78    5.70
   1  25  -2  148.40    5.92
  -1  25   2  143.41    5.39
   1  25  -2  142.88    5.34
  -1  25   2  147.07    5.58
   1  25  -1    0.50    1.26
  -1  25   1    0.39    1.22
   1  25  -1    0.17    1.58
  -1  25   1   -0.78    1.52
  -1  25   1   -0.80    0.66
  -1  25   1   -0.36    1.51
   1  25  -1    0.61    1.38
   1  25   0   20.54    1.50
  -1  25   0   20.05    1.46
  -1  25   0   19.31    1.84
   1  25   0   19.42    1.82
  -1  25   0   20.61    1.02
   1  25   0   20.13    1.64
  -1  25   0   19.99    1.65
   1  25   1    1.23    1.19
  -1  25  -1    1.32    1.56
   1  25   1    0.68    1.49
  -1  25  -1   -0.14    1.37
   1  25   1    0.49    1.50
  -1  25  -1   -0.30    0.60
   1  25   2   18.70    1.41
  -1  25  -2   16.61    0.90
  -1  25  -2   18.66    1.48
   1  25   2   14.57    0.98
   1  25   2   18.00    1.73
  -1  25  -3    1.57    0.91
  -1  25  -3   -0.62    1.86
   1  25   3    1.75    0.81
  -1  25  -3    0.41    0.63
  -1  25  -4   33.79    2.66
   1  25   4   35.17    1.81
   1  25   5    1.35    1.11
   1  25   6   14.14    1.10
   1 -25   6   13.03    0.92
   1 -25   7   -0.39    0.55
   1  25   7    0.34    0.90
  -1  27   7    1.67    0.81
  -1  27   6   11.20    1.14
  -1  27   6   11.05    1.02
  -1  27   5    0.65    1.17
  -1  27   5   -0.66    1.08
  -1  27   4   51.72    2.17
   1  27  -4   52.37    3.04
   1  27  -4   43.79    1.86
  -1  27   3   -0.88    1.32
   1  27  -3    0.57    0.97
   1  27  -3   -0.22    1.97
   1  27  -3   -0.21    0.60
  -1  27   3   -0.60    0.89
  -1  27   2  331.46   11.93
   1  27  -2  322.20   11.91
   1  27  -2  337.54   12.40
  -1  27   2  315.47   11.91
   1  27  -2  327.57   11.95
   1  27  -2  328.07   11.87
  -1  27   1    0.07    1.29
  -1  27   1    0.20    1.64
   1  27  -1    0.19    1.70
   1  27  -1    1.00    1.45
  -1  27   1    1.41    0.72
  -1  27   1    0.64    1.63
   1  27   0  144.69    5.59
  -1  27   0  146.21    5.58
   1  27   0  144.64    5.95
  -1  27   0  144.56    5.95
  -1  27   0  147.27    5.66
  -1  27   0  152.78    5.48
   1  27   0  146.43    5.66
   1  27   1    1.71    1.25
  -1  27  -1   -0.61    1.69
   1  27   1    0.62    1.59
   1  27   1   -0.30    1.62
  -1  27  -1    0.46    0.64
  -1  27  -1    0.92    1.45
   1  27   2  934.22   33.64
   1  27   2  917.59   33.64
  -1  27  -2  946.71   33.61
  -1  27  -2  928.89   33.64
   1  27   2  888.14   33.69
  -1  27  -3    1.98    0.96
   1  27   3    2.32    1.31
  -1  27  -3    4.56    2.01
  -1  27  -3    1.45    1.40
  -1  27  -3    0.73    0.63
   1  27   3    1.94    0.81
   1  27   4   65.80    2.62
  -1  27  -4   68.57    3.48
   1  27   5    1.48    1.15
   1  27   5   -0.94    1.10
  -1  27  -5   -0.51    0.61
   1  27   6    3.92    1.06
   1  27   6    5.01    0.92
   1  27   7    0.09    0.80
  -1  29   6   21.62    1.31
  -1  29   6   22.52    1.23
  -1  29   5   -0.23    1.15
  -1  29   5    0.46    1.03
   1  29  -5   -1.27    1.21
  -1  29   4    6.88    1.29
  -1  29   4    7.86    1.18
   1  29  -4    8.05    1.42
  -1  29   3    0.53    1.28
   1  29  -3   -0.15    0.98
  -1  29   3    0.09    0.89
   1  29  -3   -0.31    0.59
   1  29  -3   -0.71    1.44
   1  29  -2    7.87    1.03
  -1  29   2    8.01    1.38
   1  29  -2    8.87    2.01
   1  29  -2    8.65    0.71
   1  29  -2    9.74    1.54
  -1  29   2    5.45    0.90
  -1  29   1   -0.67    1.33
   1  29  -1    0.15    1.85
  -1  29   1   -1.04    1.75
  -1  29   1   -0.02    1.76
  -1  29   1    0.07    0.75
   1  29  -1    0.52    1.55
  -1  29   0 1129.75   41.14
   1  29   0 1121.85   41.15
  -1  29   0 1121.61   41.50
   1  29   0 1130.96   41.49
   1  29   0 1128.88   41.17
  -1  29   0 1130.28   41.17
  -1  29   0 1156.81   41.13
   1  29   1    1.54    1.34
   1  29   1   -0.47    1.69
  -1  29  -1   -0.30    1.94
  -1  29  -1    0.81    1.59
  -1  29  -1    1.10    0.67
   1  29   1    0.91    1.76
   1  29   2   42.57    2.01
  -1  29  -2   38.70    2.66
  -1  29  -2   38.08    1.63
  -1  29  -2   39.38    2.10
   1  29   2   38.16    2.41
   1  29   3   -0.39    1.30
  -1  29  -3   -1.07    0.98
  -1  29  -3   -1.48    2.05
  -1  29  -3    0.57    1.41
  -1  29  -3   -0.29    0.64
   1  29   3    0.30    0.79
   1  29   4   22.89    1.48
  -1  29  -4   22.89    1.53
  -1  29  -4   18.35    1.01
   1  29   5   -1.08    1.12
   1  29   5    0.98    1.01
  -1  29  -5    0.72    0.56
   1  29   6   27.36    1.42
  -1  31   6   12.32    1.01
  -1  31   5    0.27    1.06
  -1  31   5    0.33    0.96
   1  31  -5   -0.68    1.11
  -1  31   4    1.93    1.21
   1  31  -4    2.87    1.32
  -1  31   3    0.87    1.30
   1  31  -3   -0.16    0.97
   1  31  -3    0.03    1.45
  -1  31   3   -0.59    0.85
   1  31  -2  105.24    3.93
  -1  31   2  108.68    4.03
   1  31  -2  107.58    4.72
   1  31  -2  109.53    4.10
  -1  31   1    0.89    1.40
  -1  31   1   -2.08    1.83
   1  31  -1   -0.05    1.96
   1  31  -1   -0.37    1.62
  -1  31   1   -0.51    1.82
  -1  31   1    0.41    0.76
  -1  31   0  517.12   19.02
   1  31   0  520.91   19.03
   1  31   0  517.09   19.41
  -1  31   0  510.01   19.41
  -1  31   0  519.01   19.07
   1  31   0  525.20   19.07
  -1  31   0  529.21   18.99
   1  31   1    1.56    1.42
  -1  31  -1    4.04    2.00
  -1  31  -1    1.14    1.60
   1  31   1    2.54    1.81
  -1  31  -1    2.37    0.69
  -1  31  -2  228.75    8.30
   1  31   2  226.98    8.35
  -1  31  -2  234.24    8.92
  -1  31  -2  222.78    8.37
  -1  31  -2  221.42    8.26
   1  31   3    0.48    1.30
   1 -31   3   -0.43    0.89
  -1  31  -3   -0.14    0.96
   1  31   3    1.03    1.09
  -1  31  -3   -0.94    1.39
  -1  31  -3    1.12    0.60
   1  31   4    0.22    1.17
  -1  31  -4    1.67    1.23
   1  31   5   -2.17    1.06
   1  31   5    0.25    0.94
   1  31   6    5.77    0.92
  -1  33   5    1.18    1.00
  -1  33   5    1.89    0.87
  -1  33   4    3.00    1.17
   1  33  -4    2.74    1.25
  -1  33   3    1.81    1.26
   1  33  -3    0.64    0.93
   1  33  -3   -0.12    1.40
   1  33  -2   22.39    1.28
  -1  33   2   22.34    1.59
  -1  33   2   17.51    1.16
   1  33  -2   20.52    1.73
  -1  33   1    2.02    1.44
  -1  33   1    1.30    1.85
  -1  33   1    2.75    0.76
   1  33  -1    1.85    1.62
  -1  33   0    9.45    2.02
   1  33   0   11.36    2.06
   1  33   0    7.99    1.75
  -1  33   0    7.35    1.75
  -1  33   0    7.28    0.80
  -1  33  -1    1.19    0.67
  -1  33  -1    1.52    1.59
   1  33   1    0.25    1.83
   1  33   1    0.98    1.40
  -1  33  -2  156.65    5.99
  -1  33  -2  168.94    6.15
  -1  33  -2  164.98    6.04
   1  33   2  164.27    6.11
   1  33   3    0.16    1.07
  -1  33  -3    0.59    1.36
  -1  33  -3    1.52    0.91
   1  33   3    0.37    1.24
   1  33   4   27.56    1.49
   1  33   4   26.69    1.55
   1  33   5    0.68    0.85
   1  33   5    0.93    0.98
   1  33   6    0.53    0.73
  -1  35   5    0.09    0.75
  -1  35   5    0.64    0.90
   1  35  -4    3.07    1.12
  -1  35   4    2.93    1.08
  -1  35   3    1.44    1.00
   1  35  -3    1.05    1.34
  -1  35   3    0.14    1.22
   1  35  -3    0.40    0.86
   1  35  -2   66.57    2.93
  -1  35   2   71.06    2.88
   1  35  -2   66.62    2.72
   1  35  -1    2.33    1.59
   1  35  -1    1.54    0.97
  -1  35   0    5.33    1.68
   1  35   0    6.02    1.71
   1  35   1    1.14    0.93
   1  35   1    2.03    1.76
  -1  35  -1    1.38    1.55
   1  35   1    0.83    1.37
   1  35   2   13.54    1.17
  -1  35  -2   13.02    1.54
  -1  35  -2   14.26    1.09
   1  35   2   14.48    1.46
   1  35   3   -0.47    1.01
  -1  35  -3    0.53    1.26
   1  35   3   -0.94    1.21
  -1  35  -3   -0.08    0.86
   1  35   4    4.55    0.95
   1  35   4    2.53    1.08
   1  35   5    1.55    0.90
  -1  37   4    1.13    0.81
  -1  37   4    2.70    0.99
  -1  37   3    0.24    0.94
   1  37  -3   -0.74    1.20
  -1  37   3    1.08    1.16
  -1  37   2  112.40    4.31
   1  37  -2  112.18    4.40
   1  37  -2  112.79    4.28
  -1  37   2  115.98    4.34
   1  37  -1   -0.10    1.47
   1  37  -1    1.08    0.92
   1  37   0    0.52    1.58
  -1  37   0    1.22    1.62
   1  37   0    1.86    0.92
  -1  37  -1   -0.91    1.48
  -1  37  -1   -0.48    0.93
   1  37   2    7.99    0.98
  -1  37  -2    7.84    1.37
   1 -37   2    5.36    0.87
   1  37   2    8.75    1.28
  -1  37  -2    8.51    0.94
   1  37   3   -1.71    0.92
   1  37   3    0.40    1.14
   1  37   4   19.62    1.17
   1  37   4   25.04    1.31
  -1  39   4   74.46    2.83
   1  39  -3    0.44    1.02
  -1  39   3    0.98    0.78
   1  39  -2    4.00    0.83
  -1 -39   2    3.54    0.69
   1  39  -2    4.70    1.25
   1  39  -1    0.60    0.89
   1  39  -1   -0.90    1.38
   1  39   0   11.44    1.00
  -1  39   0   11.65    1.01
  -1  39  -1   -0.67    0.87
   1  39   2    9.20    0.87
  -1  39  -2    8.39    0.86
   1 -39   2    7.51    0.79
  -1  39  -2    8.00    1.24
  -1  41   2    5.22    0.73
   1  41  -1   -0.69    0.78
  -1  41   1    0.43    0.75
   1  41   0   12.70    0.95
  -1  41   0   11.93    0.94
   1 -41   1   -0.34    0.67
  -1  41  -1    0.93    0.78
   1 -41   2    2.21    0.56
  -1  41  -2    2.80    0.67
   1  41   2    3.30    0.71
  -1  43   2   30.05    1.26
  -1  43   1    0.32    0.64
  -1 -43   1    0.16    0.50
   1  43  -1    0.10    0.63
   1  43   0    4.25    0.70
  -1  43   0    4.33    0.70
   1 -43   0    3.81    0.62
   1 -43   1   -0.07    0.52
  -1  43  -1    0.12    0.61
   1  43   2    1.20    0.55
   2   0  -8   -0.63    1.01
  -2   0   8   -0.78    0.89
   2   0  -7    4.38    1.23
  -2   0   7    2.34    1.04
  -2   0   7    4.46    1.06
  -2   0   6    3.70    1.05
  -2   0   6    3.22    1.13
   2   0  -6    2.54    2.19
  -2   0   6    6.77    2.15
  -2   0   5    3.86    0.90
   2   0  -5    5.72    1.78
  -2   0   5    6.30    1.69
  -2   0   5    5.58    1.02
   2   0  -4   81.61    3.41
  -2   0   4   76.28    3.36
   2   0  -2   65.58    2.71
   2   0  -1    0.62    0.83
   2   0  -1    2.06    0.81
   2   0   0  213.42    7.77
   2   0   1   -0.94    0.86
   2   0   1    0.94    1.23
   2   0   2 2916.63  105.41
  -2   0  -2 2906.68  105.33
   2   0   3    2.70    1.27
  -2   0  -3    4.39    0.90
   2   0   4   12.98    1.47
   2   0   5   -0.39    1.54
   2   0   5    1.43    0.97
   2   0   5    1.88    0.86
   2   0   6    5.54    1.02
   2   0   6    2.22    1.98
  -2   0  -6    0.59    2.26
   2   0   7    1.77    1.01
   2   0   8   19.39    1.15
  -2   0  -8   21.10    1.28
   2   0   9    0.63    0.54
   2  -2  -9   -0.37    0.70
   2  -2  -8   35.41    1.64
  -2  -2   8   31.25    1.57
  -2  -2   7   -0.06    1.02
  -2   2   7    0.26    1.00
   2  -2  -7    1.64    1.21
  -2  -2   7    0.88    1.03
  -2  -2   6  260.36    9.54
  -2   2   6  258.84    9.53
  -2  -2   6  260.25    9.55
  -2  -2   6  255.35   10.07
   2  -2  -6  249.28   10.04
   2   2  -6  266.58   10.03
  -2  -2   5    0.65    0.89
  -2   2   5   -0.13    0.85
   2  -2  -5    0.40    1.76
   2   2  -5   -1.31    1.78
  -2  -2   5   -0.53    1.69
  -2  -2   5   -0.41    0.99
   2  -2  -4    1.37    1.50
  -2  -2   4   -0.54    1.37
   2  -2  -3   -0.30    1.39
   2   2  -3    0.23    1.14
   2   2  -2  491.87   17.93
   2   2  -1    0.39    0.82
   2  -2   0 2373.46   86.38
   2  -2   0 2399.39   86.38
   2  -2   1    6.80    1.30
   2  -2   1    6.00    0.94
  -2   2  -2 9525.87  344.12
   2  -2   2 9477.69  344.17
   2  -2   3    4.62    1.31
  -2   2  -3    1.49    0.94
   2  -2   4  257.28    9.74
  -2   2  -4  260.08    9.57
   2  -2   5   -0.75    1.57
   2   2   5    0.82    0.84
   2  -2   5    0.16    0.88
   2  -2   5   -0.74    0.97
  -2   2  -6    3.38    2.30
  -2  -2  -6    0.15    2.29
   2  -2   6    3.33    1.99
   2   2   6    1.46    0.98
   2  -2   6    1.79    1.02
   2  -2   7    0.68    1.01
   2   2   7   -0.02    0.96
   2  -2   8    6.66    0.90
  -2  -2  -8    8.38    1.04
   2  -2   9    0.54    0.51
  -2  -2  -9    0.21    0.70
   2  -4  -9   -0.08    0.68
   2   4  -9   -0.04    0.68
  -2  -4   8   21.61    1.23
   2  -4  -8   22.55    1.34
   2   4  -8   20.84    1.31
   2  -4  -7    1.58    1.23
   2   4  -7    0.35    1.21
  -2   4   7   -0.11    0.99
  -2  -4   7    1.69    1.03
  -2  -4   6   15.13    1.22
  -2   4   6   14.29    1.14
  -2   4   6   14.20    1.24
  -2  -4   6   13.86    1.25
   2   4  -6   12.04    2.27
   2  -4  -6   20.17    2.34
  -2   4   6   12.14    2.26
  -2  -4   6   14.19    2.23
  -2  -4   5   -0.17    0.89
  -2   4   5    0.84    0.83
   2   4  -5   -0.24    1.75
   2  -4  -5    1.53    1.78
  -2  -4   5   -1.40    1.67
  -2   4   5    0.78    1.66
  -2  -4   5    1.91    1.00
  -2   4   5    0.35    0.99
  -2  -4   4  453.38   16.99
  -2   4   4  452.05   16.98
   2  -4  -4  477.64   16.99
   2   4  -4  459.07   16.92
   2   4  -3    0.02    1.13
   2   4  -2 2198.85   79.69
   2   4  -1   21.49    1.26
   2   4   0  236.75    8.73
   2  -4   0  239.77    8.75
   2  -4   0  245.03    8.72
   2   4   0  230.93    8.72
   2   4   0  237.07    8.71
   2  -4   0  245.28    8.71
   2  -4   1   13.32    1.06
   2   4   1   15.19    1.08
  -2   4  -2  140.77    5.18
   2  -4   2  134.04    5.23
   2   4   2  136.58    5.25
  -2   4  -3    2.43    1.12
   2  -4   3    2.20    1.32
   2   4   3    4.68    1.41
  -2   4  -4    1.59    1.04
   2   4   4    3.28    1.39
   2  -4   4    4.06    1.42
   2  -4   5    0.75    1.62
   2   4   5   -2.18    1.60
   2   4   5    0.43    0.83
   2  -4   5   -0.59    0.89
   2  -4   5    0.05    0.98
   2   4   5    0.40    0.96
  -2  -4  -6    6.03    2.30
   2  -4   6    4.24    1.99
   2   4   6    5.24    1.97
   2  -4   6    4.81    1.06
   2   4   6    4.10    0.96
   2  -4   7   -0.69    1.03
   2   4   7   -0.46    0.95
  -2   4  -8   -1.47    1.00
  -2  -4  -8   -0.36    1.00
   2  -4   8   -0.50    0.85
  -2   4  -9   -1.11    0.69
  -2  -4  -9    0.90    0.68
   2   4   9    1.60    0.51
   2  -4   9   -1.12    0.50
   2   6  -9   -0.31    0.66
   2  -6  -9    0.39    0.65
  -2  -6   9    0.86    0.53
  -2  -6   9    0.02    0.49
   2   6  -8    2.07    1.00
   2  -6  -8    3.72    1.03
  -2  -6   8    3.29    0.90
   2   6  -7    1.13    1.17
   2  -6  -7    0.89    1.22
  -2   6   7    0.41    0.95
  -2  -6   7    1.78    1.02
  -2   6   6    4.32    0.96
  -2  -6   6    5.92    1.13
  -2   6   6    4.52    1.11
   2   6  -6    7.37    2.11
   2  -6  -6    5.09    2.20
  -2   6   6    6.08    2.13
  -2  -6   6    4.11    2.07
  -2   6   5    1.18    0.83
   2  -6  -5    1.97    1.74
   2   6  -5    3.13    1.83
  -2  -6   5    0.98    1.71
  -2   6   5   -0.78    1.68
  -2   6   5    1.27    0.99
  -2  -6   5    2.38    0.98
  -2  -6   4  333.92   12.31
  -2   6   4  327.36   12.30
   2   6  -4  329.37   12.25
   2   6  -3    2.20    1.19
   2   6  -2 2491.84   91.16
   2  -6  -2 2537.71   91.15
   2  -6  -1   15.89    1.32
   2   6  -1   17.28    1.24
   2   6   0  187.15    6.94
   2  -6   0  188.10    6.94
  -2  -6   0  188.49    6.91
   2   6   0  192.53    6.97
   2  -6   0  197.08    6.99
   2  -6   1    4.73    1.01
   2   6   1    2.98    0.92
  -2   6  -2  129.68    4.90
   2   6   2  127.87    4.92
   2  -6   2  127.50    4.91
   2   6   3    3.60    1.37
   2  -6   3    1.92    1.32
  -2   6  -3    3.23    1.14
   2   6   4  940.47   34.46
   2  -6   4  942.94   34.47
  -2   6  -4  946.92   34.37
   2   6   5    0.89    0.83
   2  -6   5    1.70    0.98
   2   6   5    1.24    0.96
   2   6   5    0.04    1.62
   2  -6   5    1.26    1.62
   2   6   6    0.98    1.91
   2  -6   6    3.00    1.96
   2   6   6    3.03    0.94
   2  -6   6    5.00    1.04
   2   6   7    0.24    0.88
   2  -6   7   -0.88    1.03
  -2   6  -8    0.25    0.99
  -2  -6  -8    2.03    1.00
   2  -6   8    1.36    0.85
  -2   6  -9    0.52    0.65
  -2  -6  -9    0.13    0.65
   2   6   9    0.97    0.49
   2  -6   9   -1.04    0.47
   2  -8  -9    1.56    0.62
  -2  -8   9    0.09    0.52
  -2  -8   9    0.63    0.43
   2   8  -8    0.37    0.96
   2  -8  -8   -0.46    0.97
  -2  -8   8   -2.52    0.87
   2   8  -7    0.42    1.14
   2  -8  -7    0.63    1.19
  -2   8   6   10.80    1.03
  -2  -8   6   11.38    1.19
  -2   8   6   11.47    1.23
   2   8  -6   14.06    2.11
   2  -8  -6   11.91    2.33
  -2   8   6    8.49    2.23
  -2  -8   6   11.38    2.22
  -2  -8   5    0.69    0.93
   2   8  -5    1.23    1.73
  -2   8   5   -2.26    1.75
  -2  -8   5    0.24    1.71
  -2  -8   5    0.08    1.00
  -2   8   5    0.03    1.00
   2   8  -5   -1.48    1.50
  -2   8   4   35.47    2.10
  -2  -8   4   34.78    2.12
   2   8  -4   32.90    2.00
   2  -8  -3   10.54    1.41
   2   8  -3   10.45    1.38
   2   8  -2    1.28    1.18
   2  -8  -2    0.90    1.30
   2  -8  -1    0.03    1.22
   2  -8   0   16.03    1.13
   2   8   0   18.40    1.20
  -2  -8   0   18.63    0.99
   2  -8   0   16.17    1.37
   2   8   1    2.66    0.89
   2  -8   1    3.50    0.97
  -2  -8  -1    1.45    1.17
   2  -8   2    0.14    1.16
   2   8   2    0.77    1.20
  -2   8  -2   -0.70    1.17
   2   8   3   -0.54    1.38
   2  -8   3    0.92    1.36
  -2   8  -3    0.32    1.20
   2   8   4  482.25   17.99
   2  -8   4  486.52   17.99
  -2   8  -4  495.64   17.94
  -2  -8  -4  485.10   18.01
   2  -8   5   -0.24    0.92
   2   8   5    0.42    0.88
  -2  -8  -5   -0.94    1.80
   2   8   5    1.09    1.63
   2  -8   5   -0.39    1.68
   2  -8   6   -1.07    1.96
   2   8   6   -0.37    1.95
  -2  -8  -8    0.95    0.99
  -2   8  -8    0.30    0.97
   2  -8   8    0.64    0.81
   2  -8   9    0.82    0.50
  -2 -10   9   -0.21    0.49
   2  10  -8   11.13    1.01
   2 -10  -8   10.44    1.04
   2 -10  -7    0.49    1.14
   2  10  -7    0.40    1.11
  -2 -10   7    0.88    1.00
  -2 -10   6   17.32    1.25
  -2 -10   6   15.65    1.24
  -2  10   6   15.30    1.28
   2  10  -6   15.87    1.38
   2 -10  -6   14.16    1.39
  -2 -10   6   14.99    2.23
  -2  10   6   11.09    2.24
  -2  10   5    2.99    0.99
  -2  10   5    4.13    0.87
  -2 -10   5    2.40    0.93
   2  10  -5    4.47    1.67
  -2  10   5    4.36    1.80
  -2 -10   5    4.23    1.74
   2  10  -5    3.63    1.66
  -2 -10   5    4.16    0.99
  -2  10   5    3.94    1.01
   2 -10  -4  475.64   16.92
   2  10  -4  445.86   16.89
  -2  10   4  453.32   16.88
  -2 -10   4  455.16   16.88
  -2  10   3    1.67    1.35
  -2 -10   3    0.60    1.30
   2 -10  -3   -0.53    1.36
   2  10  -3    1.18    1.34
   2  10  -2  510.53   18.66
   2 -10  -2  508.49   18.63
   2 -10  -1    2.87    1.23
   2 -10   0 1073.68   39.20
   2  10   0 1090.80   39.21
  -2 -10   0 1079.15   39.15
   2 -10   1    2.05    0.78
   2  10   1    2.24    0.74
  -2 -10  -1    1.31    1.16
  -2  10  -2   31.80    1.81
  -2 -10  -2   28.67    1.89
   2  10   2   36.38    1.71
   2 -10   2   33.39    1.69
  -2 -10  -3    0.02    1.43
  -2  10  -3    0.68    1.22
   2  10   3   -0.17    1.36
   2 -10   3    1.61    1.29
  -2 -10  -4    4.28    1.65
  -2  10  -4    4.72    1.39
   2  10   4    4.33    1.54
   2 -10   4    5.53    1.48
   2 -10   5   -1.56    0.97
  -2 -10  -5   -0.55    1.83
   2  10   5    2.31    1.65
   2 -10   5   -0.50    1.66
   2  10   5   -0.02    0.91
   2 -10   6   96.18    3.62
   2 -10   6   89.06    4.24
   2  10   6   85.92    4.28
  -2 -10  -6   90.19    4.45
  -2 -10  -8    8.45    1.00
  -2  10  -8    5.78    0.99
   2 -10   9   -0.48    0.46
  -2 -12   8   45.31    2.04
   2 -12  -8   53.36    2.04
   2  12  -7   -0.53    1.09
   2 -12  -7   -0.01    1.11
  -2 -12   7   -0.22    1.00
  -2  12   6   43.92    1.99
  -2 -12   6   44.56    1.97
   2  12  -6   42.00    2.03
   2 -12  -6   41.33    2.03
  -2  12   6   42.63    2.86
  -2 -12   6   44.53    2.80
  -2 -12   6   43.52    1.98
  -2  12   5    4.32    1.01
  -2  12   5    3.80    0.93
  -2 -12   5    4.22    0.99
   2 -12  -5    2.90    1.85
  -2  12   5    1.47    1.78
  -2 -12   5    3.09    1.79
  -2  12   5    3.20    1.03
   2  12  -5    3.72    1.69
  -2 -12   5    3.68    0.99
   2  12  -4  582.15   21.29
   2 -12  -4  580.75   21.28
  -2  12   4  579.33   21.24
  -2 -12   4  569.59   21.23
  -2  12   3    6.35    1.38
  -2 -12   3    6.27    1.32
   2 -12  -3    4.32    1.42
   2  12  -3    4.15    1.38
   2  12  -2   90.43    3.71
   2 -12  -2   93.15    3.72
   2  12  -1    0.55    0.98
   2 -12  -1    1.18    1.21
   2 -12   0  681.77   24.65
   2  12   0  681.24   24.67
  -2 -12   0  673.21   24.59
   2  12   1   -0.04    0.67
   2 -12   1   -0.33    0.69
  -2 -12  -1   -1.36    1.17
  -2  12  -2   20.86    1.56
  -2 -12  -2   19.73    1.62
   2 -12   2   23.05    1.39
   2  12   2   24.24    1.38
  -2 -12  -3    0.70    1.47
  -2  12  -3    0.73    1.29
   2  12   3   -0.31    1.31
   2 -12   3    0.92    1.28
  -2 -12  -4    7.86    1.68
  -2  12  -4    6.16    1.44
   2 -12   4    8.42    1.52
   2  12   4    6.41    1.53
   2 -12   5   -0.14    0.98
  -2 -12  -5    0.82    1.95
  -2  12  -5    1.35    1.57
   2 -12   5   -0.96    1.64
   2  12   5   -0.84    1.70
   2  12   5    1.14    0.93
   2 -12   6  229.32    8.26
   2 -12   6  209.44    8.70
   2  12   6  218.88    8.73
  -2 -12  -6  218.84    8.86
   2  12   7    0.34    0.74
   2 -12   7    0.18    0.98
   2 -12   8    5.99    0.71
  -2 -12  -8    9.95    0.94
   2 -14  -8  246.61    8.31
  -2 -14   8  198.95    8.34
   2 -14  -7   -0.06    1.03
  -2 -14   7    1.19    0.98
  -2 -14   6  396.54   14.44
  -2  14   6  402.67   14.44
   2  14  -6  396.99   14.42
  -2  14   6  378.97   14.85
   2 -14  -6  392.32   14.42
   2 -14  -6  377.15   14.91
   2 -14  -5    2.42    1.96
  -2  14   5    0.43    0.94
  -2  14   5    1.41    1.01
  -2  14   5    0.43    1.02
   2  14  -5    0.04    1.75
  -2 -14   5    1.53    0.96
  -2 -14   5    1.17    0.98
   2  14  -5    2.31    1.09
   2 -14  -5    2.30    1.07
  -2  14   5   -0.32    1.82
  -2 -14   5    3.28    1.74
  -2  14   4  107.35    4.06
  -2 -14   4  105.94    4.38
  -2  14   4  108.02    4.43
   2  14  -4  106.69    4.50
   2 -14  -4  109.35    4.50
  -2  14   4  109.79    4.06
  -2 -14   4  103.28    4.03
  -2  14   3    5.17    1.38
  -2 -14   3    3.20    1.31
   2 -14  -3    2.46    1.40
   2  14  -3    3.13    1.42
   2 -14  -2  921.47   33.45
   2  14  -2  902.70   33.50
  -2 -14   2  909.61   33.37
  -2  14   2  934.15   33.38
   2  14  -1    2.98    1.21
   2 -14  -1    1.41    1.32
  -2  14   1    3.60    0.67
   2  14  -1    3.24    0.79
  -2 -14   1    2.84    0.63
   2 -14  -1    2.74    0.76
   2 -14   0   63.79    2.72
  -2 -14   0   62.67    2.56
   2  14   0   64.19    2.72
  -2 -14  -1    1.50    1.17
   2 -14   1    0.44    0.62
   2  14   1    0.70    0.63
  -2  14  -2    0.40    1.24
  -2 -14  -2    0.87    1.33
   2 -14   2    0.85    0.96
   2  14   2    0.54    0.93
  -2 -14  -3    0.77    1.53
  -2  14  -3    0.65    1.33
   2  14   3    2.04    1.21
   2 -14   3   -0.80    1.20
   2  14   4   34.78    1.71
   2 -14   4   37.12    1.68
   2  14   4   39.54    2.15
   2 -14   4   39.76    2.13
  -2  14  -4   36.01    2.20
  -2 -14  -4   38.48    2.39
   2 -14   5    1.44    0.99
  -2 -14  -5    1.47    1.97
  -2  14  -5    1.45    1.61
   2  14   5    1.53    1.71
   2 -14   5    2.40    1.65
   2  14   5    1.97    0.99
   2 -14   6   93.76    3.58
   2  14   6   85.34    4.17
  -2 -14  -6   89.01    4.42
   2 -14   7   -0.39    0.97
  -2 -14  -7    2.21    1.04
   2 -14   8    4.46    0.80
   2 -14   8    5.41    0.63
  -2 -16   8   23.72    1.19
  -2 -16   7   -0.32    0.97
  -2 -16   6   16.74    1.26
  -2  16   6   16.20    1.20
   2  16  -6   16.81    1.29
   2 -16  -6   13.89    2.37
  -2  16   5    0.79    1.02
  -2  16   5   -0.03    0.99
  -2  16   5    0.15    1.00
  -2 -16   5    0.54    0.98
   2 -16  -5   -0.90    1.98
   2  16  -5   -0.19    1.82
  -2  16   5    0.49    1.80
  -2  16   4  202.49    7.84
  -2  16   4  208.69    8.10
  -2 -16   4  202.94    8.05
  -2 -16   4  206.93    7.80
  -2  16   4  226.88    7.83
   2  16  -4  224.13    8.27
   2 -16  -4  221.62    8.21
  -2  16   3    5.73    1.28
  -2 -16   3    3.72    1.27
   2 -16  -3    3.27    1.49
   2  16  -3    4.34    1.50
   2  16  -2  273.38   10.20
   2 -16  -2  271.37   10.15
  -2  16   2  272.28   10.00
   2  16  -1    2.24    1.25
   2 -16  -1    2.46    1.38
   2 -16   0  976.30   35.03
   2  16   0  965.86   35.07
  -2 -16   0  954.92   34.97
  -2 -16  -1    0.69    1.16
   2  16   1   -0.97    1.16
  -2 -16  -2   16.58    1.55
  -2  16  -2   17.67    1.50
   2  16   2   17.19    1.15
   2  16   2   15.23    1.03
   2  16   3    1.97    1.11
   2 -16   3   -0.25    1.11
  -2  16  -3    0.37    1.35
  -2 -16  -3   -0.86    1.53
   2 -16   4    1.22    0.91
   2  16   4    0.49    0.81
   2  16   4    1.94    0.96
   2 -16   4    0.50    1.39
   2  16   4    3.59    1.42
  -2  16  -4    0.67    1.56
  -2 -16  -4   -0.22    1.79
   2 -16   5    0.30    1.00
   2  16   5    0.91    1.70
   2  16   5    1.10    1.03
  -2  16  -5   -1.09    1.75
  -2 -16  -5   -0.45    2.08
   2 -16   6  166.14    6.06
   2  16   6  159.21    6.06
  -2 -16  -6  154.24    6.73
   2 -16   7    0.71    0.93
   2 -16   7   -0.35    0.70
   2 -16   8   14.76    0.93
  -2 -18   8   96.12    3.59
  -2 -18   7    0.49    0.91
  -2 -18   6   73.84    2.83
  -2  18   6   66.20    2.82
  -2  18   5    0.54    0.99
  -2  18   5   -1.08    1.04
   2  18  -5   -0.05    1.87
   2 -18  -5   -0.41    2.05
  -2 -18   5   -0.01    0.96
  -2 -18   4   10.26    0.98
  -2  18   4    9.21    1.00
  -2  18   4    8.78    0.99
   2 -18  -4   11.40    1.87
   2  18  -4   12.60    1.89
   2  18  -3    0.33    1.56
   2 -18  -3    0.34    1.57
   2 -18  -2    2.69    1.44
   2 -18  -1    0.93    1.38
   2  18  -1    1.04    1.30
   2  18   0  125.73    4.98
  -2 -18   0  124.11    4.81
   2 -18   0  132.91    4.93
   2  18   1    1.08    1.19
  -2 -18  -1    0.03    1.24
  -2 -18  -2   30.81    1.79
  -2  18  -2   28.22    1.84
   2  18   2   28.16    1.52
  -2  18  -3   -0.41    1.44
  -2 -18  -3   -1.21    1.56
   2  18   4    9.64    1.09
  -2 -18  -4   12.87    2.00
  -2  18  -4    9.27    1.75
   2 -18   4   10.42    1.02
   2  18   5    0.54    1.06
  -2  18  -5    1.44    1.78
  -2 -18  -5   -0.32    2.18
   2 -18   5   -0.35    1.00
   2 -18   6   31.76    1.61
   2  18   6   32.42    1.63
   2 -18   7    1.29    0.87
   2 -18   8   25.29    1.17
  -2 -20   8    2.81    0.57
  -2 -20   7    0.01    0.88
  -2  20   6    1.99    1.01
  -2 -20   6    1.80    1.00
  -2  20   5    0.01    1.03
  -2  20   5   -0.29    1.06
   2 -20  -5   -2.26    2.15
   2  20  -5    0.10    1.93
  -2 -20   5    0.14    0.95
  -2  20   4   36.55    1.77
  -2 -20   4   42.96    1.74
   2 -20  -4   40.05    2.56
   2  20  -4   44.32    2.68
  -2  20   4   36.79    1.79
  -2  20   3   -0.36    0.77
   2  20  -3    0.62    0.85
   2  20  -3   -0.82    1.62
   2 -20  -3    1.16    1.64
  -2  20   3    0.12    0.81
   2 -20  -2   24.87    1.85
   2  20  -1    0.13    1.34
   2 -20  -1    1.24    1.38
   2  20   0  120.39    4.87
   2 -20   0  125.26    4.80
   2  20   1    0.76    1.28
  -2 -20  -1   -0.39    1.20
  -2  20  -2  223.79    8.59
  -2 -20  -2  230.51    8.45
   2  20   2  221.52    8.36
  -2 -20  -3    1.90    1.57
  -2  20  -3    1.59    1.57
   2 -20   4   16.10    1.12
   2  20   4   15.19    1.22
  -2 -20  -4   16.15    2.10
  -2  20  -4   14.47    1.99
   2  20   5    1.26    1.09
  -2  20  -5   -1.24    1.92
  -2 -20  -5    1.39    2.22
   2 -20   5    0.18    0.98
   2 -20   6  137.69    5.18
   2  20   6  138.49    5.22
   2 -20   7   -0.09    0.80
  -2  20  -8    2.88    0.41
   2 -20   8    3.15    0.58
  -2 -22   7   -0.62    0.74
  -2 -22   6   14.27    1.08
  -2  22   6   13.31    1.16
  -2  22   5    0.53    1.09
  -2  22   5    0.54    1.01
   2 -22  -5   -0.38    2.18
   2  22  -5    2.89    2.00
  -2 -22   5    0.56    0.91
  -2  22   4   75.24    3.00
   2 -22  -4   90.48    3.75
   2  22  -4   86.68    3.81
  -2  22   4   70.63    3.02
  -2  22   3    1.74    0.78
   2  22  -3    0.98    0.90
   2 -22  -3    0.11    1.77
   2  22  -3    0.30    1.78
  -2  22   3    2.39    0.82
   2 -22  -2   54.07    2.62
  -2  22   2   50.33    2.42
  -2  22   2   49.60    2.04
   2  22  -1    1.16    1.23
   2 -22  -1    0.98    1.44
   2  22  -1    0.79    1.42
   2  22   0   55.20    2.67
   2  22   1    0.65    1.12
   2  22   1   -0.31    1.33
  -2  22  -1    0.51    1.35
   2  22   1    0.55    1.35
  -2 -22  -2  115.78    4.86
  -2  22  -2  120.95    5.01
  -2  22  -2  124.16    4.54
  -2  22  -3   -0.82    1.60
  -2 -22  -3   -0.83    1.65
   2  22   3   -1.00    0.75
   2 -22   4   20.87    1.26
   2  22   4   23.22    1.41
  -2 -22  -4   24.85    2.29
  -2  22  -4   20.52    2.22
   2  22   5    1.71    1.12
  -2  22  -5    2.68    1.99
  -2 -22  -5    0.46    2.30
   2 -22   5    1.73    0.94
   2  22   6   53.47    2.30
   2 -22   6   53.77    2.21
   2 -22   7    0.27    0.73
   2  22   8    2.22    0.67
  -2 -24   7    0.86    0.60
  -2  24   6    2.09    0.98
  -2 -24   6    2.45    0.82
  -2  24   5    1.05    1.10
  -2 -24   5    0.66    0.88
  -2  24   4   13.07    1.07
   2  24  -4   14.38    2.22
  -2  24   4    9.89    1.13
  -2  24   3    1.69    0.80
   2  24  -3    0.38    0.93
   2  24  -3   -0.32    1.90
   2 -24  -3   -0.84    1.83
   2  24  -3   -0.46    0.57
  -2  24   3   -0.12    0.88
  -2  24   2   36.32    1.52
   2  24  -2   33.82    1.62
  -2  24   2   33.70    1.78
   2 -24  -2   35.73    2.21
   2  24  -2   35.11    2.32
  -2  24   2   35.04    1.57
   2  24  -1    1.00    1.26
  -2  24   1    1.69    1.19
   2  24  -1   -0.41    1.51
   2 -24  -1    1.03    1.46
   2  24  -1    1.14    1.33
  -2  24   1    0.42    1.47
  -2  24   1    1.98    0.64
   2  24   0    0.39    1.21
   2  24   0   -0.11    1.52
  -2  24   0    1.65    0.61
  -2  24   0    1.39    1.39
   2  24   0    0.26    1.38
   2  24   1    1.09    1.18
  -2  24  -1   -0.04    1.49
   2  24   1    1.33    1.40
   2  24   1    0.11    1.44
  -2  24  -1   -0.17    1.31
  -2  24  -1    0.17    0.61
   2  24   2   77.56    3.29
  -2  24  -2   80.66    3.72
  -2  24  -2   83.97    3.32
  -2  24  -2   84.66    3.13
  -2  24  -3    1.64    1.80
   2  24   3    1.00    0.78
  -2 -24  -4  858.09   31.13
  -2  24  -4  829.04   31.24
   2  24   4  848.41   30.81
   2 -24   5   -0.68    0.84
   2  24   5    2.86    1.10
   2 -24   6    1.30    0.79
   2  24   6    1.23    0.93
   2 -24   7   -0.13    0.62
   2  24   7    0.73    0.93
  -2  24  -7   -0.03    0.50
  -2  26   7    0.09    0.85
  -2  26   6   16.93    1.19
  -2  26   5    0.91    1.10
  -2  26   4    9.97    1.04
   2  26  -4   10.56    2.22
   2 -26  -4   14.31    2.23
   2  26  -4   10.92    0.73
  -2  26   3    0.29    0.82
   2  26  -3   -0.17    0.97
  -2  26   3    0.24    1.28
   2 -26  -3   -1.59    1.87
  -2  26   3   -1.12    0.93
   2  26  -3    0.31    0.57
  -2  26   2  102.48    3.86
   2  26  -2   99.19    3.78
   2 -26  -2  103.97    4.21
   2  26  -2  107.81    4.44
  -2  26   2   92.61    3.77
  -2  26   1    0.49    1.23
   2  26  -1    2.00    1.65
   2  26  -1    0.06    1.40
  -2  26   1    0.40    1.59
  -2  26   1   -0.19    0.74
  -2  26   0  159.18    6.14
   2  26   0  161.76    6.16
   2  26   0  166.28    6.51
  -2  26   0  159.58    6.51
  -2  26   0  169.24    6.07
  -2  26   0  168.57    6.21
   2  26   0  160.75    6.22
   2  26   1    1.36    1.22
   2  26   1   -0.24    1.49
  -2  26  -1    0.91    1.67
   2  26   1    0.37    1.56
  -2  26  -1    0.01    0.64
  -2  26  -1    1.36    1.39
   2  26   2  192.92    7.37
  -2  26  -2  201.81    7.29
  -2  26  -2  197.58    7.38
   2  26   3    2.72    1.31
  -2  26  -3    2.17    1.91
  -2  26  -3    2.74    1.35
  -2  26  -3    0.93    0.68
  -2  26  -4  290.73   11.04
  -2  26  -4  283.44   10.42
   2  26   5   -0.79    1.09
   2 -26   6    0.28    0.69
   2  26   6   -0.55    1.05
  -2  26  -6   -0.47    0.59
   2  26   7    0.48    0.85
  -2  28   6   41.64    1.86
  -2  28   6   41.43    1.81
   2  28  -6   39.85    1.85
  -2  28   5    0.10    1.17
  -2  28   5    0.67    1.08
  -2  28   4   14.99    1.39
   2  28  -3    1.24    0.97
  -2  28   3    0.73    1.30
  -2  28   3   -0.04    0.92
   2  28  -2    2.63    0.98
  -2  28   2    2.30    1.32
   2  28  -2    2.67    1.96
  -2  28   2    2.50    0.86
   2  28  -2    5.27    1.47
  -2  28   1    0.19    1.30
   2  28  -1   -1.07    1.81
  -2  28   1   -0.21    1.69
  -2  28   1    1.13    0.76
  -2  28   1    0.17    1.69
   2  28  -1    1.15    1.50
  -2  28   0    2.40    1.31
   2  28   0    1.94    1.39
   2  28   0    2.11    1.74
  -2  28   0    3.10    1.83
   2  28   0    3.06    1.59
  -2  28   0    2.11    0.72
  -2  28   0    1.70    1.59
   2  28   1    0.81    1.29
  -2  28  -1    0.30    1.82
   2  28   1   -2.06    1.61
  -2  28  -1    0.54    1.50
   2  28   1    0.61    1.66
  -2  28  -1    0.97    0.69
   2  28   2 1467.61   53.21
  -2  28  -2 1472.48   53.21
  -2  28  -2 1463.29   53.19
   2  28   3    1.73    1.06
  -2  28  -3    2.52    0.98
   2  28   3    1.39    1.29
   2 -28   3    2.32    0.90
  -2  28  -3    3.59    2.01
  -2  28  -3    0.35    1.38
  -2  28  -3    1.68    0.67
  -2  28  -4   32.83    1.46
   2  28   4   34.96    1.81
  -2  28  -5   -0.06    0.61
   2  28   5    0.19    1.02
   2  28   5   -1.31    1.14
   2  28   6   31.71    1.58
   2  28   7   -0.46    0.48
   2  28   7   -0.31    0.75
  -2  30   6    7.59    0.99
  -2  30   6    7.16    0.86
  -2  30   5    0.41    1.11
   2  30  -5    1.43    1.19
  -2  30   5    1.35    1.02
  -2  30   4    1.06    1.23
   2  30  -4    1.64    1.38
  -2  30   4    4.12    1.11
  -2  30   3    0.24    0.91
   2  30  -3   -0.63    1.46
  -2  30   3   -0.36    1.30
   2  30  -3    0.57    0.97
   2  30  -2    8.78    1.54
  -2  30   2    6.73    0.95
   2  30  -2    9.66    2.19
  -2  30   2    9.55    1.38
   2  30  -2    8.72    1.05
   2  30  -1    3.32    1.58
  -2  30   1    3.16    1.80
  -2  30   1    2.97    0.80
  -2  30   1    3.00    1.82
   2  30  -1    4.37    1.98
  -2  30   1    1.57    1.39
  -2  30   0    9.83    1.69
  -2  30   0    7.55    0.81
   2  30   0    7.66    1.70
  -2  30   0   11.09    2.01
   2  30   0    7.67    1.96
   2  30   0   12.30    1.49
  -2  30   0    8.10    1.41
  -2  30  -1    5.53    0.75
  -2  30  -1    4.49    1.60
   2  30   1    5.07    1.78
  -2  30  -1    5.67    2.05
   2  30   1    7.83    1.41
   2  30   2  115.49    4.74
  -2  30  -2  115.63    4.37
  -2  30  -2  121.32    4.56
   2  30   2  114.52    4.52
  -2  30  -2  118.63    5.14
   2  30   3   -0.83    1.28
  -2  30  -3   -0.41    0.95
   2 -30   3   -0.58    0.91
  -2  30  -3   -0.60    0.67
  -2  30  -3    0.31    1.37
   2  30   3    1.07    1.09
   2  30   4    0.26    1.19
  -2  30  -4    0.05    0.60
   2  30   5    0.38    1.06
   2  30   5   -0.28    0.96
   2  30   6   12.12    1.04
  -2  32   5   -0.58    1.06
   2  32  -5    0.98    1.06
  -2  32   5   -0.89    0.93
   2  32  -4    3.17    1.31
  -2  32   4    1.43    1.19
   2  32  -3   -0.38    1.43
  -2  32   3    1.72    0.85
  -2  32   3   -0.78    1.28
   2  32  -3    0.30    0.95
   2  32  -2  139.81    5.21
  -2  32   2  144.74    5.16
   2  32  -2  140.86    5.09
  -2  32   1    1.08    1.82
  -2  32   1   -0.07    0.76
   2  32  -1    1.07    1.61
   2  32  -1   -2.58    2.10
  -2  32   1   -1.10    1.84
   2  32  -1    0.13    0.99
  -2  32   1    0.83    1.40
  -2  32   0  663.19   24.23
  -2  32   0  670.79   24.29
   2  32   0  654.74   24.29
  -2  32   0  672.50   24.67
   2  32   0  677.42   24.64
   2  32   0  672.53   24.26
   2  32   1    2.15    1.79
  -2  32  -1    0.03    1.57
  -2  32  -1    0.66    0.70
   2  32   1    1.39    1.41
  -2  32  -1    3.91    2.05
   2  32   2  219.76    8.35
  -2  32  -2  226.44    8.30
  -2  32  -2  227.48    8.37
  -2  32  -2  220.53    8.27
   2  32   2  234.60    8.34
   2 -32   3    0.77    0.88
   2  32   3   -1.37    1.27
  -2  32  -3    0.53    0.92
  -2  32  -3   -1.46    1.34
  -2  32  -3    0.11    0.64
   2  32   3   -0.64    1.05
   2  32   4    0.92    1.15
   2  32   4    0.46    1.01
   2  32   5    0.80    1.03
   2  32   5   -0.75    0.87
   2  32   6    3.54    0.82
  -2  34   5    0.58    0.94
  -2  34   5    0.49    0.82
  -2  34   4   20.53    1.38
   2  34  -4   19.78    1.45
   2  34  -3    1.85    0.92
  -2  34   3    1.28    1.24
   2  34  -3    2.33    1.38
   2  34  -2    0.40    0.97
  -2  34   2   -0.48    1.35
   2  34  -2    0.77    1.49
  -2  34   2    0.85    0.84
  -2  34   1    1.83    1.36
   2  34  -1    3.34    0.97
   2  34  -1    4.11    1.60
  -2  34   1    2.71    0.81
   2  34   0   75.78    3.09
  -2  34   0   75.73    3.11
   2  34   1    0.65    1.38
   2  34   1    1.15    1.78
  -2  34  -1   -0.41    1.56
  -2  34  -1    0.52    0.68
   2  34   1    0.38    0.94
  -2  34  -2    0.91    0.93
   2  34   2    0.13    1.34
  -2  34  -2    0.84    0.64
  -2  34  -2   -0.72    1.42
   2  34   2    1.00    1.03
   2 -34   3   -0.77    0.84
   2  34   3    1.12    1.20
   2  34   3   -0.70    1.02
   2  34   4    5.49    1.11
   2  34   4    4.44    0.99
   2  34   5   -0.39    0.92
  -2  36   5    0.55    0.66
  -2  36   4   81.03    3.01
   2  36  -4   72.23    3.02
  -2  36   3   -0.66    1.20
   2  36  -3    0.41    1.30
  -2  36   3    0.37    0.99
   2  36  -2  138.73    5.24
  -2  36   2  144.23    5.29
   2  36  -2  136.06    5.34
   2  36  -1    3.03    0.95
   2  36  -1    2.03    1.53
   2  36   0   -0.06    0.93
  -2  36   0    1.62    1.65
   2  36   0   -0.52    1.61
  -2  36  -1    0.63    1.51
   2  36   2    2.89    1.30
  -2  36  -2    3.09    0.91
   2 -36   2    2.24    0.86
  -2  36  -2    1.47    1.35
   2  36   2    1.45    0.94
   2  36   3   -0.74    1.16
   2  36   3   -1.52    0.95
   2  36   4    1.90    1.03
   2  36   4    2.35    0.85
   2  36   5    0.72    0.83
  -2  38   4   45.90    1.89
   2  38  -3    2.33    1.15
  -2  38   3    2.15    0.88
   2  38  -2   32.13    1.50
   2  38  -2   28.68    1.79
  -2  38   2   33.70    1.54
   2  38  -1    0.65    0.89
   2  38  -1    1.34    1.43
   2  38   0   18.75    1.17
   2  38   0   16.52    1.69
  -2  38  -1    0.42    0.89
  -2  38  -2   16.77    1.05
   2  38   2   15.89    1.05
   2 -38   2   13.86    0.99
  -2  38  -2   17.36    1.37
   2  38   3    0.94    1.07
   2  38   3    0.06    0.79
   2  38   4    3.17    0.92
  -2  40   4    2.76    0.53
   2  40  -3    2.87    0.93
  -2  40   3    3.39    0.70
   2  40  -2   18.81    1.36
   2  40  -2   17.71    1.03
   2  40  -1    2.08    1.29
   2  40  -1   -0.47    0.83
  -2  40   0   -0.16    0.83
   2  40   0   -0.32    0.84
   2 -40   1   -0.94    0.72
  -2  40  -1    0.47    0.81
   2  40   2    6.34    0.79
   2 -40   2    5.96    0.69
  -2  40  -2    6.23    0.76
  -2 -42   1    0.57    0.56
  -2  42   1   -0.34    0.70
   2  42  -1    0.75    0.71
  -2  42   0    1.80    0.73
   2  42   0    2.46    0.75
  -2  42  -1    0.99    0.69
   2 -42   1    0.00    0.60
   2  42   2    0.23    0.62
  -2  44   1   -0.29    0.54
   2 -44  -1    0.29    0.51
   2  44   0    0.07    0.57
   2 -44   0   -0.01    0.51
  -2 -44   0    0.05    0.50
  -2  44   0    0.34    0.55
   3  -1  -9    0.80    0.69
  -3  -1   8    0.92    0.89
  -3   1   8    1.60    0.89
   3  -1  -8    1.65    1.01
  -3  -1   7    1.47    1.02
  -3   1   7    0.72    1.01
   3  -1  -7    1.82    1.20
  -3  -1   7    1.60    1.05
  -3   1   6  118.59    4.48
  -3  -1   6  117.08    4.48
  -3  -1   6  117.07    4.50
  -3  -1   6  114.96    5.18
   3   1  -6  120.77    5.15
   3  -1  -6  119.83    5.14
  -3   1   5    3.14    0.90
  -3  -1   5    2.79    0.92
   3  -1  -5    3.87    1.73
   3   1  -5    3.53    1.70
  -3  -1   5    1.95    1.67
  -3  -1   5    2.49    1.01
   3   1  -4  105.25    4.31
   3  -1  -4  106.41    4.31
   3   1  -3    0.90    1.40
   3  -1  -3    0.48    1.44
   3   1  -2  317.03   11.48
   3   1  -2  310.08   11.46
   3  -1  -2  309.71   11.47
   3  -1  -1    4.60    0.95
   3   1  -1    5.27    0.87
   3   1  -1    5.23    0.97
   3  -1   0  548.53   20.21
   3  -1   0  563.92   20.20
   3  -1   1   14.68    1.52
   3  -1   1   15.01    1.15
  -3  -1  -2 9976.43  361.32
  -3   1  -2 9999.00  361.35
   3  -1   2 9987.11  361.42
   3  -1   3   -0.38    1.25
  -3   1  -3    0.20    0.82
   3  -1   4   45.01    2.31
   3   1   5    0.02    0.86
   3  -1   5    2.18    0.90
   3  -1   5    0.55    1.56
   3   1   6   84.96    3.27
   3  -1   6   84.52    3.28
   3  -1   6   73.83    3.93
  -3  -1  -6   84.95    4.23
   3  -1   7   -0.11    0.99
   3   1   7    0.50    0.96
   3  -1   8   10.45    0.93
   3  -1   9   -0.60    0.50
  -3  -1  -9   -0.24    0.70
   3  -3  -9    0.15    0.68
   3  -3  -8   44.64    1.93
  -3  -3   8   41.48    1.86
  -3  -3   7    0.43    1.02
  -3   3   7   -0.32    0.99
   3  -3  -7    0.21    1.19
  -3  -3   7    1.25    1.02
  -3   3   6   34.99    1.73
  -3  -3   6   36.56    1.77
  -3  -3   6   38.28    1.81
  -3  -3   6   38.35    2.79
   3  -3  -6   33.79    2.73
   3   3  -6   38.31    2.72
  -3  -3   5    0.62    0.92
  -3   3   5    0.96    0.87
   3   3  -5    2.30    1.70
   3  -3  -5    1.23    1.75
  -3  -3   5    3.63    1.73
  -3  -3   5    2.37    1.00
   3   3  -4  230.32    8.64
   3  -3  -4  228.07    8.67
   3  -3  -3    1.51    1.36
   3   3  -3    1.14    1.18
   3   3  -2  188.29    7.02
   3   3  -1   21.63    1.27
   3   3  -1   19.81    1.08
   3   3   0 3604.72  130.02
   3  -3   0 3572.63  130.02
   3   3   0 3597.05  130.02
   3  -3   0 3593.56  130.02
   3  -3   1    2.03    1.01
   3  -3   1    1.01    1.44
   3  -3   2    2.23    1.19
  -3   3  -2    2.18    0.93
   3  -3   3    5.20    1.31
  -3   3  -3    4.59    1.00
   3  -3   4    0.72    1.33
   3  -3   5    0.12    1.58
   3  -3   5    0.32    0.89
   3   3   5    0.57    0.84
   3  -3   6   24.47    1.40
   3   3   6   22.66    1.33
  -3  -3  -6   23.42    2.60
   3   3   6   21.46    2.28
   3  -3   6   22.76    2.33
   3   3   7    1.05    0.94
   3  -3   7    2.25    1.03
   3  -3   8    1.33    0.82
  -3  -3  -8    1.29    1.00
   3  -3   9    0.23    0.49
  -3  -3  -9   -0.29    0.69
   3  -5  -9   -0.35    0.67
   3   5  -9    0.49    0.66
  -3  -5   8    7.59    0.95
   3   5  -8    9.25    1.04
   3  -5  -8    8.20    1.07
  -3  -5   7    3.75    1.03
  -3   5   7    0.25    0.98
   3   5  -7    4.00    1.20
   3  -5  -7    3.15    1.22
  -3  -5   7    0.97    1.03
  -3   5   7    2.41    1.05
  -3   5   6   26.68    1.43
  -3  -5   6   27.77    1.49
  -3   5   6   25.62    1.55
  -3  -5   6   27.04    1.52
   3  -5  -6   24.34    2.52
   3   5  -6   23.66    2.46
  -3  -5   6   28.75    2.53
  -3   5   6   25.40    2.54
  -3   5   5    0.74    0.84
   3   5  -5    1.16    1.71
   3  -5  -5   -0.57    1.82
  -3   5   5    2.19    1.75
  -3  -5   5    3.13    1.72
  -3  -5   5    2.13    1.00
  -3   5   5    2.38    1.01
   3  -5  -4    9.76    1.60
   3   5  -4   11.25    1.58
   3   5  -4    8.15    1.42
   3   5  -3    4.62    1.19
   3   5  -2 2726.23   98.79
   3   5  -1   82.40    3.06
   3  -5   0   87.78    3.30
   3   5   0   85.63    3.25
   3   5   0   81.70    3.29
   3  -5   0   85.19    3.31
   3  -5   0   86.36    3.21
   3   5   0   84.41    3.20
   3  -5   1    1.54    1.50
   3   5   1   -0.05    0.99
   3  -5   1    2.36    1.05
   3   5   1    1.83    1.45
   3   5   1    0.96    0.48
   3  -5   2  283.53   10.61
   3   5   2  292.62   10.62
   3  -5   3    6.75    1.33
   3   5   3    8.50    1.41
  -3   5  -3    6.88    1.16
   3  -5   4  236.91    8.75
   3   5   4  233.01    8.75
  -3   5  -4  225.68    8.58
   3  -5   5   -1.69    1.60
   3   5   5    2.89    1.60
   3  -5   5   -0.13    0.92
   3   5   5    0.46    0.81
   3   5   6   25.34    1.39
   3  -5   6   27.14    1.49
   3  -5   6   30.55    2.39
   3   5   6   22.19    2.31
   3  -5   7    0.02    1.03
   3   5   7    0.24    0.88
   3  -5   8    4.21    0.85
  -3   5  -8    4.52    1.02
  -3  -5  -8    3.83    1.02
   3  -5   9    0.29    0.46
   3   5   9   -1.13    0.49
  -3   5  -9   -0.71    0.67
  -3  -5  -9   -0.63    0.66
  -3  -7   9   -0.73    0.53
   3  -7  -9    0.93    0.64
   3  -7  -8   16.29    1.16
   3   7  -8   14.63    1.13
  -3  -7   8   14.70    1.07
   3   7  -7    1.58    1.15
   3  -7  -7   -0.06    1.21
  -3   7   7    0.16    0.92
  -3   7   7   -0.19    1.06
  -3  -7   7    0.50    0.99
   3  -7  -6    2.40    2.14
  -3   7   6    1.53    0.94
  -3   7   6    1.52    1.11
  -3  -7   6    1.35    1.10
   3  -7  -6    5.92    1.27
   3   7  -6    3.91    1.27
  -3   7   6   -0.93    2.18
  -3  -7   6    1.26    2.05
  -3   7   5   -0.67    0.81
  -3  -7   5    0.07    0.93
   3   7  -5    0.06    1.70
   3  -7  -5    1.77    1.81
  -3   7   5   -0.21    1.70
  -3  -7   5   -0.91    1.73
  -3   7   5   -0.29    1.02
  -3  -7   5    0.21    0.98
  -3  -7   4  123.44    4.83
  -3   7   4  121.04    4.82
   3   7  -4  116.38    4.72
   3   7  -4  116.84    4.76
   3   7  -3    8.26    1.28
   3  -7  -2 4135.84  149.18
   3   7  -2 4099.59  149.19
   3  -7  -1   19.42    1.43
   3   7   0  267.60    9.80
   3  -7   0  274.26    9.81
   3  -7   0  278.80    9.85
   3   7   0  264.85    9.82
  -3  -7   0  264.36    9.74
   3   7   1    6.75    0.76
   3   7   1    5.69    0.94
   3   7   1    8.25    1.51
   3  -7   1    8.83    1.58
   3  -7   1    7.29    1.01
   3   7   2  267.61    9.78
   3  -7   2  262.31    9.77
   3  -7   3    2.69    1.31
   3   7   3    5.16    1.42
  -3   7  -3    2.20    1.15
   3   7   4   13.83    1.62
   3  -7   4   15.46    1.65
  -3   7  -4   14.62    1.40
   3   7   5   -0.21    0.81
   3  -7   5   -0.66    1.65
   3   7   5    2.59    1.62
  -3  -7  -5    1.91    1.86
   3   7   6   18.21    1.17
   3  -7   6   17.50    2.18
   3   7   6   18.33    2.19
   3  -7   7    0.91    1.02
   3  -7   8    4.76    0.84
  -3   7  -8    4.57    1.01
  -3  -7  -8    4.87    1.01
   3  -7   9   -0.25    0.48
   3  -7   9    0.22    0.41
  -3  -7  -9   -0.27    0.61
  -3  -9   9   -0.47    0.51
   3  -9  -8    1.38    0.95
   3   9  -8    1.84    0.91
   3   9  -7    1.17    1.11
   3  -9  -7   -0.97    1.17
  -3  -9   6  194.28    7.24
  -3  -9   6  191.06    7.23
  -3   9   6  197.95    7.24
  -3  -9   6  192.84    7.81
   3   9  -6  195.22    7.25
   3  -9  -6  197.63    7.25
  -3   9   6  197.41    7.85
   3  -9  -6  190.31    7.81
  -3   9   5   -0.55    0.99
  -3  -9   5    0.38    0.93
   3   9  -5    1.28    1.57
  -3   9   5   -0.25    1.80
  -3  -9   5    0.12    1.77
  -3  -9   5    1.18    0.98
  -3   9   5    0.77    1.01
   3   9  -5    3.02    1.63
  -3   9   4  825.23   30.51
  -3  -9   4  831.39   30.51
   3   9  -4  843.37   30.41
   3   9  -4  833.47   30.51
   3   9  -3   14.85    1.47
   3  -9  -3   16.08    1.52
   3   9  -2  635.77   23.08
   3  -9  -2  628.80   23.06
   3  -9  -1    1.13    1.22
   3   9   0   73.20    2.91
   3  -9   0   73.39    2.95
   3  -9   0   75.88    3.03
   3   9   0   71.55    2.95
  -3  -9   0   75.33    2.80
   3  -9   1    1.46    0.84
   3   9   1    2.43    0.81
  -3  -9  -1    1.89    1.13
   3   9   1    1.60    0.81
   3  -9   2    4.34    1.12
   3   9   2    2.34    1.13
   3   9   3    2.38    1.36
   3  -9   3    0.06    1.23
  -3   9  -3    0.50    1.19
   3   9   4   53.73    2.62
   3  -9   4   51.90    2.57
  -3   9  -4   49.27    2.49
  -3  -9  -4   53.00    2.71
   3   9   5    0.01    0.91
   3  -9   5   -0.26    0.96
  -3  -9  -5    0.81    1.90
   3  -9   5    0.77    1.65
   3   9   5   -0.97    1.63
  -3  -9  -6   14.64    2.38
   3  -9   6    9.65    2.10
   3   9   6   15.60    2.12
   3  -9   8    1.97    0.80
   3  -9   8    4.04    0.73
   3   9   8    2.05    0.76
  -3  -9  -8    3.03    0.97
  -3   9  -8    2.46    0.96
   3  -9   9   -0.94    0.45
   3 -11  -8    9.30    0.97
   3 -11  -7   -0.85    1.12
   3  11  -7    1.28    1.08
  -3 -11   7   -0.20    0.99
  -3 -11   6   21.10    1.36
  -3  11   6   20.67    1.38
  -3 -11   6   18.69    1.34
   3  11  -6   20.98    1.44
   3 -11  -6   19.43    1.43
  -3  11   6   19.69    2.37
  -3 -11   6   22.03    2.34
  -3  11   5    2.11    0.87
  -3  11   5    2.17    1.00
  -3 -11   5    0.52    0.94
   3 -11  -5    0.82    1.11
  -3 -11   5    1.06    1.78
  -3  11   5   -1.60    1.84
  -3 -11   5    0.91    0.98
  -3  11   5    1.36    1.02
   3  11  -5    0.75    1.70
  -3  11   4  162.32    6.27
  -3 -11   4  154.53    6.25
   3  11  -4  164.23    6.11
   3  11  -4  154.28    6.27
   3 -11  -4  163.14    6.32
   3 -11  -3    2.16    1.36
   3  11  -3    2.39    1.33
   3 -11  -2  230.65    8.51
   3  11  -2  224.89    8.53
   3 -11  -1    4.00    1.29
   3  11   0    1.19    1.05
  -3 -11   0    1.43    0.78
   3 -11   0    2.12    1.17
   3 -11   1    0.59    0.80
   3  11   1    1.00    0.77
   3  11   1    1.33    0.93
  -3 -11  -1    0.01    1.18
  -3 -11  -2   31.47    1.95
   3  11   2   30.85    1.35
   3  11   2   35.23    1.68
   3 -11   2   37.51    1.71
   3 -11   3   -0.08    1.26
   3  11   3    1.50    1.26
  -3 -11  -3   -0.30    1.49
  -3  11  -3   -0.78    1.24
   3 -11   4   25.66    1.86
   3  11   4   26.43    1.89
  -3  11  -4   25.04    1.80
  -3 -11  -4   24.01    2.02
   3 -11   5    0.28    0.98
  -3 -11  -5   -2.24    1.99
   3  11   5    1.17    1.68
   3 -11   5   -0.19    1.71
   3  11   5    0.10    0.94
   3 -11   6   46.95    2.04
   3  11   6   42.41    2.80
   3 -11   6   41.88    2.76
  -3 -11  -6   44.68    3.05
   3  11   7    0.01    0.77
   3 -11   7    0.23    0.98
   3 -11   8    1.25    0.67
   3  11   8   -0.05    0.70
  -3 -11  -8    0.59    0.91
   3 -13  -8   13.07    0.93
  -3 -13   8    8.16    0.94
   3  13  -7    0.40    1.04
   3 -13  -7   -0.29    1.05
  -3 -13   7    0.59    0.98
  -3 -13   6   22.23    1.43
  -3  13   6   23.98    1.46
  -3 -13   6   23.09    1.41
   3  13  -6   25.45    1.50
   3 -13  -6   24.12    1.49
  -3 -13   6   20.45    2.36
   3 -13  -5    3.08    1.97
  -3  13   5    3.31    1.03
  -3  13   5    3.91    0.93
  -3  13   5    2.73    1.02
   3  13  -5    2.46    1.79
  -3 -13   5    2.70    1.00
  -3 -13   5    3.12    0.98
   3  13  -5    3.37    1.11
   3 -13  -5    4.14    1.09
  -3 -13   5    1.79    1.81
  -3  13   5    2.78    1.88
  -3  13   4    2.66    0.79
  -3 -13   4    1.85    0.87
  -3 -13   4    2.11    1.52
  -3  13   4    1.90    1.60
   3  13  -4    1.44    1.57
   3 -13  -4    0.46    1.63
  -3  13   4    1.73    0.81
  -3 -13   3    7.50    1.34
  -3  13   3    6.67    1.41
   3 -13  -3    5.66    1.47
   3  13  -3    6.76    1.47
   3  13  -2 1622.46   59.70
   3 -13  -2 1660.43   59.66
   3  13  -1    1.48    1.17
   3 -13  -1    0.15    1.32
   3 -13   0   81.51    3.21
   3  13   0   74.56    3.16
  -3 -13   0   78.75    3.01
   3  13   1    3.37    0.81
   3 -13   1    3.25    0.78
   3  13   1    2.45    1.02
  -3 -13  -1    1.93    1.14
   3  13   2  196.94    7.20
  -3 -13  -2  183.59    7.40
   3  13   2  196.38    7.28
   3 -13   2  202.27    7.28
  -3  13  -3    0.31    1.31
  -3 -13  -3    1.04    1.44
   3 -13   3    0.04    1.23
   3  13   3    2.01    1.26
   3  13   4    0.24    0.93
  -3 -13  -4    0.75    1.74
  -3  13  -4    0.85    1.41
   3 -13   4   -0.95    1.43
   3  13   4    0.47    1.45
   3 -13   4    0.63    0.91
   3  13   5    0.74    0.97
  -3 -13  -5    0.09    1.99
   3 -13   5   -0.07    1.66
   3  13   5   -1.48    1.70
   3 -13   5    0.55    1.00
   3 -13   6   30.21    1.53
   3 -13   6   25.66    2.23
   3  13   6   22.59    2.30
  -3 -13  -6   26.06    2.68
   3  13   7    1.88    0.76
   3 -13   7    2.54    0.96
   3 -13   8    8.91    0.85
   3 -13   8    9.04    0.72
  -3 -15   8   33.90    1.53
   3 -15  -7    1.48    0.97
  -3 -15   7    1.59    1.00
  -3  15   6  234.69    8.73
  -3 -15   6  242.46    8.74
   3  15  -6  238.66    8.71
   3 -15  -6  236.41    8.70
   3 -15  -6  213.46    9.27
   3 -15  -5    2.41    1.99
  -3  15   5    0.48    1.00
  -3  15   5   -0.06    0.92
   3  15  -5   -0.14    1.83
  -3  15   5   -0.67    1.03
  -3 -15   5   -0.01    0.99
   3  15  -5   -0.21    1.07
  -3 -15   5    0.45    1.72
  -3  15   5    0.65    1.87
  -3  15   4   18.64    1.15
   3  15  -4   21.03    1.88
   3 -15  -4   19.40    1.92
  -3 -15   4   18.98    1.74
  -3  15   4   19.66    1.84
  -3  15   4   17.27    1.16
  -3 -15   4   19.24    1.14
  -3  15   3   -0.68    1.33
  -3 -15   3    0.64    1.27
   3  15  -3   -0.40    1.48
   3 -15  -3    3.41    1.46
  -3  15   2 1619.14   58.09
  -3 -15   2 1577.91   58.09
   3  15  -2 1592.44   58.23
   3 -15  -2 1621.06   58.18
   3  15  -1    0.71    1.21
   3 -15  -1    2.55    1.32
  -3 -15   0 1785.59   65.33
   3  15   0 1804.89   65.43
   3 -15   0 1842.38   65.41
   3  15   1    1.43    1.08
  -3 -15  -1    0.34    1.15
  -3 -15  -2  200.52    7.31
   3  15   2  192.23    7.13
   3 -15   2  196.16    7.16
   3  15   2  188.85    7.16
  -3  15  -3    1.63    1.38
  -3 -15  -3    1.13    1.56
   3  15   3    0.57    1.11
   3 -15   3    0.46    1.16
   3  15   4   28.56    1.53
   3 -15   4   30.38    1.49
   3  15   4   29.92    1.96
   3 -15   4   31.94    1.93
  -3  15  -4   32.39    2.07
  -3 -15  -4   31.98    2.33
   3  15   5    0.14    1.00
  -3 -15  -5    1.37    2.10
  -3  15  -5    0.47    1.65
   3  15   5    0.82    1.69
   3 -15   5    1.46    1.60
   3 -15   5    0.13    1.01
   3 -15   6   40.45    1.88
  -3 -15  -6   39.11    2.96
   3 -15   7    0.06    0.91
   3 -15   7    0.02    0.72
  -3 -15  -7    0.35    0.99
   3 -15   8   60.97    2.38
  -3 -17   8    6.58    0.78
  -3 -17   7    0.29    0.94
  -3  17   6   42.51    1.98
  -3 -17   6   46.59    2.01
  -3 -17   5    0.54    0.99
   3  17  -5    0.70    1.90
   3 -17  -5   -2.33    2.07
  -3  17   5    0.92    0.98
  -3  17   5    0.21    0.96
  -3  17   4    2.48    0.87
  -3 -17   4   -0.11    0.88
  -3  17   4    1.27    1.54
   3  17  -4    2.49    1.71
   3 -17  -4    1.23    1.74
  -3  17   4    1.24    0.90
  -3  17   3    7.94    1.23
   3  17  -3    5.00    1.61
   3 -17  -3    4.22    1.54
   3 -17  -2   27.58    1.82
  -3  17   2   25.28    1.38
   3  17  -1   -0.69    1.27
   3 -17  -1   -0.40    1.38
   3 -17   0  743.08   26.94
   3  17   0  734.33   26.97
   3  17   1    2.75    1.13
  -3 -17  -1    1.39    1.10
  -3 -17  -2  241.71    8.69
  -3  17  -2  228.11    8.78
   3  17   2  223.64    8.56
   3  17   2  237.07    8.54
   3  17   3    1.45    1.00
  -3  17  -3    0.56    1.39
  -3 -17  -3    0.94    1.58
   3  17   4    1.37    1.00
   3  17   4   -0.30    1.27
   3 -17   4    0.53    0.93
  -3 -17  -4    0.69    1.87
  -3  17  -4   -1.25    1.61
   3 -17   5    1.51    1.02
   3  17   5   -0.56    1.05
  -3  17  -5    0.68    1.74
  -3 -17  -5    1.99    2.18
   3 -17   6   67.38    2.74
   3 -17   7   -0.41    0.86
   3 -17   8   15.47    0.90
  -3 -19   8   22.92    1.06
  -3 -19   7    1.02    0.90
  -3 -19   6   10.89    1.11
  -3  19   6   11.05    1.11
  -3 -19   5   -0.36    0.98
   3  19  -5    1.05    2.00
   3 -19  -5   -0.60    2.09
  -3  19   5   -0.59    1.02
  -3  19   5    1.93    1.03
  -3 -19   4    9.52    0.97
  -3  19   4   10.41    1.00
   3  19  -4   10.49    1.94
   3 -19  -4    9.32    1.89
  -3  19   4    8.21    0.97
  -3  19   3    0.04    0.79
  -3  19   3   -0.31    0.74
   3  19  -3   -0.47    0.86
   3  19  -3    0.04    1.63
   3 -19  -3    0.40    1.63
   3 -19  -2   13.82    1.67
   3  19  -1    1.62    1.36
   3 -19  -1    2.54    1.42
   3 -19   0    4.79    1.40
   3  19   0    3.47    1.32
   3  19   1    2.11    1.14
  -3 -19  -1    1.31    1.14
  -3  19  -2  487.32   17.52
   3  19   2  461.63   17.30
  -3 -19  -2  484.22   17.39
  -3  19  -3    1.72    1.48
  -3 -19  -3    0.15    1.58
   3 -19   4   11.53    1.05
   3  19   4   11.12    1.16
  -3 -19  -4   10.00    2.07
  -3  19  -4   14.36    1.87
   3 -19   5   -0.10    1.01
   3  19   5    0.40    1.07
  -3 -19  -5   -2.33    2.29
  -3  19  -5    1.32    1.85
   3 -19   6   19.02    1.25
   3 -19   7    1.78    0.83
   3 -19   8   15.49    0.85
  -3 -21   8    9.65    0.60
  -3 -21   7    0.90    0.81
  -3  21   6   12.45    1.14
  -3 -21   6   13.85    1.11
  -3 -21   5    1.46    0.94
   3 -21  -5   -0.86    2.24
   3  21  -5    1.14    2.05
  -3  21   5    0.40    1.09
  -3  21   5   -0.93    1.05
  -3  21   4   14.47    1.18
  -3 -21   4   18.77    1.13
   3  21  -4   18.43    2.20
   3 -21  -4   18.94    2.16
  -3  21   4   16.18    1.16
  -3  21   3    0.88    0.79
   3  21  -3    0.08    0.89
   3  21  -3   -0.19    1.76
   3 -21  -3    1.37    1.73
  -3  21   3    1.74    0.80
   3  21  -2    3.61    0.90
   3 -21  -2    3.17    1.58
  -3  21   2    4.05    0.70
   3  21  -1   -0.59    1.40
   3 -21  -1    0.15    1.47
   3  21   0    1.18    1.39
   3  21   1   -1.68    1.22
   3  21   1    0.42    1.10
  -3 -21  -2  263.15   10.01
  -3  21  -2  277.43   10.19
  -3 -21  -3    2.61    1.62
  -3  21  -3    0.35    1.57
   3 -21   3    1.60    0.81
   3 -21   4   91.51    3.60
   3  21   4   95.56    3.71
  -3 -21  -4   99.72    4.29
  -3  21  -4   96.61    4.28
   3  21   5    1.55    1.10
  -3  21  -5    1.54    1.93
  -3 -21  -5    2.11    2.25
   3 -21   5    1.62    0.94
   3 -21   6  107.13    4.06
   3 -21   7    0.20    0.75
   3 -21   8    2.68    0.47
  -3  21  -8    1.19    0.37
  -3 -23   7    1.55    0.67
  -3  23   6    1.23    0.99
  -3 -23   6    1.72    0.86
  -3  23   5    0.63    1.02
  -3  23   5   -0.45    1.09
  -3 -23   5    0.48    0.89
  -3  23   4   23.99    1.38
   3  23  -4   30.47    2.47
   3 -23  -4   27.46    2.40
  -3  23   4   22.52    1.41
  -3  23   3    0.70    0.82
   3  23  -3   -0.43    0.92
   3  23  -3   -1.78    1.87
   3 -23  -3    0.49    1.78
  -3  23   3    0.26    0.91
  -3  23   2   26.98    1.24
   3  23  -2   23.76    1.35
  -3  23   2   26.97    1.53
   3 -23  -2   25.80    1.98
   3  23  -2   27.71    2.08
  -3  23   2   25.00    1.25
   3  23  -1    2.48    1.29
   3 -23  -1    2.57    1.49
   3  23  -1    0.27    1.51
  -3  23   1    2.73    0.68
  -3  23   1    2.59    1.45
   3  23   0   24.26    1.53
   3  23   0   25.84    1.84
   3  23   0   23.21    1.64
   3  23   1   -1.08    1.16
   3  23   1   -0.68    1.32
  -3  23  -1    1.18    0.60
   3  23   2    1.18    1.19
  -3  23  -2    0.43    1.58
  -3  23  -2    0.86    0.63
  -3  23  -3    1.48    1.70
   3  23   3    0.50    0.99
   3 -23   3    0.69    0.85
  -3 -23  -4   55.97    3.10
  -3  23  -4   57.25    3.12
   3  23   4   52.59    2.37
   3  23   5    1.26    1.09
   3 -23   5    1.27    0.89
   3 -23   6    7.31    0.88
   3 -23   7    2.00    0.68
  -3  25   7    1.41    0.90
  -3  25   6    7.65    1.05
  -3 -25   6    8.54    0.84
  -3  25   5    0.20    0.99
  -3  25   5   -2.39    1.12
  -3  25   4    1.72    0.93
   3  25  -4    3.15    2.07
   3 -25  -4    1.05    2.14
   3  25  -4    1.19    0.56
  -3  25   4    0.79    1.03
  -3  25   3    0.37    0.84
   3  25  -3    0.74    0.96
  -3  25   3    1.09    1.25
   3 -25  -3    2.76    1.88
  -3  25   3    0.91    0.94
  -3  25   2   43.93    1.85
  -3  25   2   44.54    2.08
   3  25  -2   44.08    1.94
   3 -25  -2   47.79    2.54
   3  25  -2   47.21    2.68
  -3  25   2   44.10    1.90
  -3  25   1    3.63    0.67
  -3  25   1    2.49    1.21
   3  25  -1    2.50    1.32
   3 -25  -1    2.21    1.55
   3  25  -1    1.43    1.67
   3  25  -1    2.01    1.37
  -3  25   1    1.36    0.74
  -3  25   1    1.61    1.56
  -3  25   0   35.80    1.46
   3  25   0   32.71    1.83
   3  25   0   33.92    2.21
  -3  25   0   34.61    1.48
   3  25   0   31.99    1.94
  -3  25   0   33.42    1.94
   3  25   1   -0.22    1.20
  -3  25  -1   -1.41    1.65
   3  25   1   -0.19    1.39
  -3  25  -1    0.70    0.64
  -3  25  -1    1.14    1.36
   3  25   2   16.21    1.41
  -3  25  -2   14.41    1.93
  -3  25  -2   17.21    0.93
  -3  25  -2   16.13    1.47
   3  25   3    1.04    1.02
  -3  25  -3    2.13    0.71
   3 -25   3    0.98    0.87
   3  25   3    0.72    1.30
  -3  25  -3    0.72    1.82
  -3  25  -4   96.24    4.51
   3 -25   5   -0.39    0.81
   3  25   5    0.76    1.07
   3 -25   6    5.48    0.79
   3  25   7   -0.53    0.61
   3  25   7    0.98    0.89
   3 -25   7    0.33    0.53
  -3  25  -7   -0.56    0.47
  -3  27   7    1.38    0.77
  -3  27   6   32.57    1.62
  -3  27   6   32.03    1.56
  -3  27   5    0.08    1.18
  -3  27   5    0.07    1.08
  -3  27   4    2.55    1.27
  -3  27   4    2.39    0.94
  -3  27   4    3.04    1.03
  -3  27   3    1.20    0.85
  -3  27   3    0.34    1.30
   3  27  -3    0.52    0.98
   3 -27  -3   -2.81    2.00
  -3  27   3    0.46    0.96
  -3  27   2    9.70    0.88
   3  27  -2    9.18    1.05
  -3  27   2   10.22    1.33
   3 -27  -2   12.50    1.82
   3  27  -2   10.55    2.01
  -3  27   2    7.13    0.93
  -3  27   1    0.55    0.67
  -3  27   1   -0.20    1.23
   3  27  -1   -0.05    1.82
  -3  27   1    0.88    1.66
  -3  27   1    0.81    0.73
   3  27  -1    1.38    1.46
  -3  27   0    1.78    0.64
   3  27   0    1.90    1.35
  -3  27   0   -0.05    1.73
   3  27   0    0.79    1.73
   3  27   0    3.38    1.54
  -3  27   0    0.16    0.71
  -3  27   0    2.25    1.51
  -3  27  -1    0.80    0.64
   3  27   1    0.37    1.28
  -3  27  -1   -0.15    1.77
   3  27   1    2.52    1.48
  -3  27  -1    1.40    1.42
  -3  27  -1    0.67    0.65
   3  27   1   -0.62    1.60
   3  27   2  187.14    7.20
  -3  27  -2  193.86    7.12
  -3  27  -2  198.46    7.21
   3  27   3    6.14    1.10
   3 -27   3    4.00    0.92
   3  27   3    3.87    1.33
  -3  27  -3    3.77    1.97
  -3  27  -3    3.13    0.70
  -3  27  -4   29.08    1.35
   3  27   4   28.16    1.68
  -3  27  -5    0.82    0.67
   3  27   5    0.12    1.02
   3  27   5    0.11    1.11
  -3  27  -6    6.95    0.66
   3  27   6    9.71    1.09
   3  27   7    0.54    0.78
   3  27   7    0.06    0.52
  -3  29   6   21.18    1.27
  -3  29   6   23.02    1.19
   3  29  -6   19.44    1.27
  -3  29   5    0.01    1.14
  -3  29   5    3.41    1.06
  -3  29   4    5.86    1.26
  -3  29   3    1.44    1.30
   3  29  -3    1.10    1.00
  -3  29   3    0.01    0.82
   3  29  -3    0.22    1.47
  -3  29   3   -0.17    0.96
   3  29  -2    0.57    0.99
  -3  29   2    1.22    1.31
   3  29  -2    1.10    2.04
  -3  29   2    0.52    0.85
   3  29  -2    1.18    1.49
  -3  29   1   -0.46    1.31
   3  29  -1   -0.25    1.91
  -3  29   1   -0.93    1.75
  -3  29   1    0.50    0.80
   3  29  -1   -0.21    1.52
  -3  29   1    1.67    1.79
   3  29   0  204.42    7.52
   3  29   0  207.23    7.92
  -3  29   0  200.40    7.95
  -3  29   0  198.34    7.43
  -3  29   0  203.63    7.56
   3  29   0  200.24    7.57
   3  29   1    0.13    1.34
  -3  29  -1    0.16    1.90
   3  29   1   -0.20    1.72
  -3  29  -1    0.13    1.51
  -3  29  -1   -0.98    0.71
   3  29   2 1751.01   63.86
   3  29   2 1767.52   63.87
  -3  29  -2 1778.85   63.85
  -3  29  -2 1749.20   63.85
   3  29   3    3.18    1.07
   3  29   3    0.26    1.29
   3 -29   3    0.70    0.93
  -3  29  -3   -0.11    2.04
  -3  29  -3    0.45    0.69
   3  29   4   28.59    1.62
  -3  29  -4   27.06    1.27
   3  29   5   -1.35    1.09
   3  29   5    0.98    0.97
  -3  29  -5   -0.45    0.61
   3  29   6   43.44    1.89
  -3  31   6   66.11    2.57
  -3  31   6   66.26    2.58
  -3  31   5    0.99    1.06
  -3  31   5    0.23    0.98
   3  31  -5    1.11    1.14
  -3  31   4   -0.57    1.20
  -3  31   4   -0.55    1.06
   3  31  -4    0.10    1.34
  -3  31   3    0.02    1.28
   3  31  -3   -0.44    0.97
  -3  31   3   -0.32    0.91
   3  31  -3    1.78    1.46
   3  31  -2    0.61    0.98
  -3  31   2    1.18    1.32
   3  31  -2    3.97    2.06
  -3  31   2    1.53    0.88
   3  31  -2    1.14    1.52
   3  31  -1   -0.14    0.98
  -3  31   1    0.68    1.36
  -3  31   1    2.63    1.88
   3  31  -1    3.05    2.05
  -3  31   1    0.11    0.81
   3  31  -1    2.19    1.59
   3  31   0    4.04    1.41
  -3  31   0    4.56    1.95
   3  31   0    5.74    1.97
  -3  31   0    1.80    0.76
  -3  31   0    4.58    1.69
   3  31   0    2.60    1.66
   3  31   1    8.38    1.03
   3  31   1    8.03    1.44
  -3  31  -1    5.92    2.08
  -3  31  -1    5.89    0.78
  -3  31  -1    6.22    1.59
   3  31   1    7.18    1.80
   3  31   2   79.75    3.15
  -3  31  -2   75.96    3.02
  -3  31  -2   83.86    3.28
   3  31   2   78.75    3.23
   3  31   3    0.93    1.04
  -3  31  -3    1.63    0.66
   3 -31   3    0.52    0.91
   3  31   3   -0.25    1.29
   3  31   4   10.37    1.11
  -3  31  -4    9.29    0.76
   3  31   4   10.92    1.23
   3  31   5   -0.21    1.01
   3  31   6    6.58    0.91
  -3  33   5    1.70    0.88
   3  33  -5    0.07    1.04
  -3  33   5   -0.52    1.01
   3  33  -4   30.07    1.71
  -3  33   4   30.09    1.61
   3  33  -3   -0.20    1.41
  -3  33   3   -0.12    0.86
   3  33  -3    0.71    0.93
  -3  33   3   -0.16    1.25
   3  33  -2  124.29    4.82
  -3  33   2  115.44    4.68
  -3  33   2  131.18    4.76
   3  33  -2  127.29    4.69
   3  33  -1   -0.08    1.58
  -3  33   1    0.36    0.78
   3  33  -1    1.43    0.98
  -3  33   1   -0.19    1.34
   3  33   0  264.58    9.87
  -3  33   0  258.43    9.74
  -3  33   0  281.06    9.87
   3  33   1    3.34    0.97
   3  33   1    1.63    1.77
  -3  33  -1    2.06    0.73
  -3  33  -1    2.88    1.53
   3  33   1    3.14    1.43
   3  33   2   56.07    2.30
  -3  33  -2   50.17    2.13
  -3  33  -2   54.71    2.46
  -3  33  -2   55.05    2.23
   3  33   2   53.07    2.42
   3  33   3    1.04    1.01
  -3  33  -3    0.27    0.64
   3  33   3    0.89    1.23
   3 -33   3   -0.51    0.87
   3  33   4   15.35    1.18
   3  33   4   13.94    1.26
   3  33   5   -0.95    0.97
   3  33   6    0.31    0.72
   3  35  -5    0.54    0.84
  -3  35   5   -0.08    0.75
   3  35  -4   -0.34    1.18
   3  35  -3    1.26    1.34
  -3  35   3   -0.97    1.20
  -3  35   2    0.61    0.82
   3  35  -2   -0.69    1.46
   3  35  -2    0.92    0.95
   3  35  -1    2.70    1.55
  -3  35   1    4.51    0.80
   3  35  -1    5.39    0.98
   3  35   0   73.17    2.94
   3  35   0   68.96    2.62
  -3  35  -1   -0.34    0.70
  -3  35  -1   -0.55    1.51
   3  35   1   -0.28    1.72
   3  35   1   -0.21    1.36
   3  35   2    0.32    0.95
  -3  35  -2    0.49    0.63
  -3  35  -2    0.16    1.36
  -3  35  -2   -1.10    0.91
   3  35   2   -1.17    1.29
   3 -35   2   -0.59    0.89
   3  35   3    0.81    0.96
   3  35   3    2.36    1.17
   3 -35   3   -1.25    0.81
   3  35   4    4.18    0.91
   3  35   4    3.15    1.06
   3  35   5    0.95    0.89
  -3  37   5   -0.05    0.57
   3  37  -4    2.91    0.98
   3  37  -3   -1.67    1.23
  -3  37   3    0.52    0.93
   3  37  -2  214.62    7.93
   3  37  -2  212.56    7.86
   3  37  -1    2.81    1.47
   3  37  -1    1.28    0.91
   3  37   0    5.13    1.58
   3  37   0    4.23    0.92
   3  37   1    0.34    0.87
  -3  37  -1    0.99    0.92
   3 -37   2    8.41    0.91
  -3  37  -2    8.41    0.93
   3  37   2   10.60    0.94
   3  37   2    8.60    1.27
   3  37   3    0.67    0.83
   3  37   3   -0.06    1.12
   3  37   4    2.32    0.97
  -3  39   4   31.45    1.36
   3  39  -3    1.71    1.04
  -3  39   3    0.58    0.77
  -3  39   2   88.69    3.49
   3  39  -2   94.07    3.49
   3  39  -2   92.71    3.61
   3  39  -1   -1.12    0.88
   3  39  -1   -0.34    1.34
   3  39   0    8.60    0.95
   3  39   0    9.51    1.48
   3 -39   1    0.46    0.76
  -3  39  -1    0.75    0.82
   3  39   1   -0.23    0.83
  -3  39  -2    8.94    0.83
   3  39   2    9.25    0.86
  -3  41   3    1.59    0.59
   3  41  -2    0.56    1.06
   3  41  -1    0.41    0.78
  -3  41   1    0.19    0.74
   3  41  -1   -0.49    1.19
  -3  41   0    5.09    0.81
   3  41   0    6.93    0.84
  -3  41  -1    0.44    0.74
   3 -41   1   -0.47    0.67
   3  41   1    0.89    0.76
   3  41   2    2.06    0.69
   3 -41   2    1.11    0.57
   3 -43  -2  183.55    6.70
   3 -43  -1   -1.13    0.58
  -3  43   1   -0.73    0.62
   3  43   0    0.52    0.66
   3 -43   0    0.73    0.58
  -3  43   0   -0.53    0.64
   3  43   1    0.93    0.61
  -3  43  -1    0.62    0.57
   3 -43   1    0.08    0.52
  -4   0   8    3.89    0.91
   4   0  -8    3.78    1.01
  -4   0   7    1.06    1.03
   4   0  -7   -0.75    1.20
  -4   0   7    1.13    1.01
  -4   0   6  358.69   13.12
  -4   0   6  360.63   13.14
  -4   0   6  347.74   13.65
   4   0  -6  362.43   13.55
  -4   0   5   -1.56    1.78
  -4   0   5    0.34    0.92
   4   0  -4  820.40   29.95
   4   0  -3    1.45    1.40
   4   0  -2  191.79    7.15
   4   0  -1    0.77    0.96
   4   0   0  543.76   20.05
   4   0   0  558.39   20.04
   4   0   1  159.66    6.18
   4   0   1  165.95    6.09
  -4   0  -2 5061.24  183.57
   4   0   2 5103.73  183.66
   4   0   3    1.61    1.25
  -4   0  -3    0.93    0.68
   4   0   4  582.44   21.40
   4   0   5   -0.83    1.56
   4   0   5    0.69    0.90
   4   0   6  216.71    7.93
   4   0   6  205.98    8.47
   4   0   7    0.30    0.95
   4   0   8   69.79    2.72
   4   0   9    1.23    0.50
   4  -2  -9    0.09    0.69
  -4  -2   8    1.41    0.90
   4  -2  -8    0.88    0.97
  -4   2   7    2.22    1.02
  -4  -2   7    2.40    1.03
   4  -2  -7    2.85    1.21
  -4  -2   7    4.27    1.04
   4   2  -6   13.15    2.21
   4  -2  -6   11.53    2.21
  -4  -2   6   14.82    1.26
   4  -2  -6   17.29    1.42
  -4  -2   6   13.04    1.19
  -4   2   6   15.02    1.18
  -4  -2   6   16.86    2.35
  -4   2   5   16.68    1.13
  -4  -2   5   17.47    1.16
   4  -2  -5   13.66    1.96
   4   2  -5   16.45    1.88
  -4  -2   5   19.85    2.01
   4   2  -4   15.11    1.63
   4  -2  -4   16.57    1.71
   4   2  -3    2.26    1.35
   4  -2  -3    1.60    1.42
   4   2  -3    3.63    1.27
   4   2  -2  410.07   14.90
   4   2  -2  411.78   14.85
   4  -2  -2  397.98   14.88
   4   2  -1    3.09    0.86
   4  -2  -1    4.49    1.09
   4   2  -1    3.90    1.08
   4  -2   0 2375.50   85.07
   4  -2   0 2324.39   85.06
   4  -2   1   67.69    2.89
   4  -2   1   64.62    2.69
   4  -2   2  269.51    9.96
   4  -2   3    1.36    1.26
  -4   2  -3    0.85    0.88
   4  -2   4  571.73   21.01
   4  -2   5    1.83    1.60
   4  -2   5   -1.27    0.92
   4   2   5   -0.37    0.87
   4  -2   6   20.01    1.30
   4   2   6   18.89    1.25
   4  -2   6   19.32    2.24
  -4  -2  -6   20.49    2.56
   4  -2   7   -0.70    0.99
   4   2   7    0.90    0.92
   4  -2   8    3.59    0.83
   4  -2   9   -0.15    0.48
  -4  -2  -9    1.36    0.68
   4   4  -9    1.08    0.67
   4  -4  -9    0.25    0.68
  -4  -4   8    2.90    0.90
   4   4  -8    2.03    0.98
   4  -4  -8    2.99    1.01
  -4  -4   7   -0.01    1.02
  -4   4   7    0.36    0.98
   4  -4  -7    1.16    1.20
   4   4  -7   -2.49    1.18
  -4  -4   7   -0.18    1.01
  -4   4   7    0.22    1.06
  -4   4   6  220.47    8.35
  -4  -4   6  225.87    8.36
  -4  -4   6  222.85    8.37
  -4   4   6  230.43    8.38
  -4   4   6  212.19    8.95
   4  -4  -6  238.44    8.39
   4   4  -6  236.49    8.39
  -4  -4   6  221.31    8.94
   4   4  -6  211.81    8.78
   4  -4  -6  214.52    8.86
  -4   4   5    0.90    0.89
   4  -4  -5   -0.73    1.75
   4   4  -5    0.55    1.65
  -4  -4   5    4.01    1.74
  -4   4   5    0.13    1.75
   4   4  -4   93.58    3.89
   4  -4  -4   95.90    3.99
   4   4  -3    6.48    1.38
   4  -4  -3    5.33    1.40
   4   4  -3    3.41    1.28
   4   4  -2   30.45    1.71
   4   4  -2   31.55    1.62
   4  -4  -2   33.74    1.80
   4   4  -1   58.02    2.24
   4   4   0 2888.79  104.56
   4   4   0 2899.66  104.56
   4  -4   0 2887.68  104.56
   4  -4   0 2881.12  104.56
   4   4   0 2882.98  104.56
   4  -4   1    0.75    1.04
   4  -4   1    0.76    1.51
   4   4   1    0.88    1.50
   4   4   1    2.03    0.97
   4  -4   2  541.46   19.72
   4   4   2  539.14   19.73
   4   4   3    0.71    1.30
   4  -4   3   -1.54    1.26
  -4   4  -3    0.53    0.98
   4   4   4   52.39    2.55
   4  -4   4   50.44    2.51
   4  -4   5   -0.32    1.63
   4   4   5   -1.58    1.64
   4   4   5   -0.02    0.85
   4  -4   5    1.48    0.93
   4  -4   6   32.78    1.63
   4   4   6   30.87    1.56
   4   4   6   29.37    2.46
   4  -4   6   33.63    2.53
   4   4   7   -0.09    0.88
   4  -4   7   -0.56    1.00
   4  -4   8    2.57    0.81
   4  -4   9   -0.42    0.46
   4   4   9   -0.13    0.47
  -4   4  -9    0.14    0.67
  -4  -4  -9    0.44    0.67
  -4  -6   9   -0.19    0.53
   4  -6  -9    1.13    0.65
  -4  -6   8   -0.59    0.87
   4  -6  -8    0.76    0.97
   4   6  -8    0.84    0.93
  -4  -6   7    1.44    1.02
  -4   6   7    0.68    0.96
   4  -6  -7    0.01    1.18
   4   6  -7   -0.67    1.15
  -4  -6   7    0.26    0.99
  -4   6   7    0.14    1.07
  -4   6   6   33.72    1.65
  -4   6   6   35.42    1.77
  -4  -6   6   33.64    1.74
  -4   6   6   36.20    2.76
  -4  -6   6   32.80    2.70
   4   6  -6   35.71    1.83
   4  -6  -6   36.16    1.81
   4  -6  -6   29.15    2.66
  -4   6   5    0.01    0.86
   4   6  -5   -1.72    1.67
   4  -6  -5    1.52    1.79
  -4   6   5   -0.30    1.74
  -4  -6   5    0.04    1.74
  -4   6   5   -0.03    1.03
  -4  -6   5   -0.22    0.98
   4   6  -4  781.96   28.28
   4   6  -4  759.59   28.35
   4  -6  -4  782.02   28.36
   4   6  -3    4.55    1.21
   4   6  -3    3.53    1.31
   4   6  -2   12.10    1.09
   4   6  -2   10.49    1.28
   4  -6   0    1.54    1.21
   4   6   0    1.78    0.99
   4  -6   0    0.12    1.28
   4   6   0    2.38    1.26
   4  -6   1    2.92    1.03
   4   6   1    3.75    1.55
   4   6   1    1.48    0.96
   4  -6   1    2.48    1.58
   4   6   1    1.76    0.66
   4  -6   2   12.93    1.28
   4   6   2   11.07    1.27
   4   6   3    3.21    1.30
   4  -6   3    1.16    1.27
  -4   6  -3    0.48    1.09
   4   6   4   74.89    3.34
   4  -6   4   77.10    3.34
  -4   6  -4   76.18    3.14
   4   6   5   -0.08    1.63
   4  -6   5    1.59    1.65
   4   6   5    1.91    0.84
   4   6   6    4.30    1.94
   4  -6   6    2.64    1.99
   4   6   6    0.57    0.91
   4  -6   6    4.58    1.06
   4  -6   7   -0.85    1.00
   4  -6   8    1.15    0.79
   4   6   8    0.05    0.78
   4  -6   8    1.18    0.77
  -4   6  -8    0.77    1.00
  -4  -6  -8   -0.32    0.99
   4   6   9    0.06    0.44
   4  -6   9   -0.07    0.42
  -4  -6  -9   -0.91    0.61
  -4  -8   9   -0.43    0.51
   4  -8  -8   25.31    1.36
   4   8  -8   24.45    1.33
   4  -8  -7   -0.85    1.17
   4   8  -7   -0.41    1.12
  -4   8   7   -0.92    1.06
  -4  -8   7   -0.34    1.02
  -4   8   6   87.63    3.53
  -4   8   6   96.16    3.61
  -4  -8   6   92.18    3.59
   4   8  -6   92.19    3.62
  -4   8   6   89.20    4.35
  -4  -8   6   88.40    4.35
   4  -8  -6   94.83    3.62
   4  -8  -6   87.34    4.32
   4   8  -5   -1.21    1.54
   4  -8  -5    1.08    1.86
  -4  -8   5    0.23    0.92
  -4   8   5    0.88    0.83
   4   8  -5   -0.16    1.16
   4  -8  -5    0.76    1.12
  -4  -8   5    3.30    1.72
  -4   8   5    1.80    1.79
  -4  -8   5    0.16    1.01
  -4   8   5    0.56    1.02
   4   8  -4  173.39    6.91
   4   8  -4  183.46    6.80
   4   8  -3    0.57    1.17
   4   8  -3    0.40    1.21
   4   8  -2    3.75    0.88
   4   8  -2    2.34    1.19
   4  -8  -1    8.28    1.31
   4   8  -1    9.78    1.36
   4  -8  -1    8.29    1.28
   4   8   0    9.19    1.30
   4  -8   0   10.96    1.32
   4  -8   0   12.44    1.35
   4   8   0   10.28    1.16
  -4  -8   0    8.46    0.63
   4   8   1    0.78    1.50
   4   8   1    1.10    0.90
   4  -8   1    0.33    0.92
   4  -8   1    0.32    1.49
   4   8   1    0.47    0.76
   4  -8   2  504.36   18.24
   4   8   2  494.12   18.24
   4  -8   3    0.62    1.31
   4   8   3    1.07    1.30
  -4   8  -3    0.97    1.14
  -4   8  -4   89.79    3.71
   4   8   4   92.09    3.87
   4  -8   4   90.24    3.82
   4   8   5    0.68    1.64
   4  -8   5    0.75    1.65
  -4  -8  -5   -0.77    1.90
   4   8   6   27.49    2.40
   4  -8   6   28.93    2.42
  -4  -8  -6   31.11    2.71
   4  -8   8    0.44    0.78
   4   8   8    1.67    0.74
   4  -8   8    0.29    0.72
  -4  -8  -8    0.81    0.98
  -4   8  -8    0.43    0.97
  -4 -10   9    0.97    0.48
   4 -10  -8    1.15    0.91
   4 -10  -7   -0.74    1.13
   4  10  -7   -0.95    1.09
  -4 -10   7   -0.61    0.99
  -4 -10   6   61.22    2.62
  -4 -10   6   62.81    2.64
  -4  10   6   66.35    2.65
  -4  10   6   63.69    3.51
   4 -10  -6   63.39    2.66
  -4 -10   6   57.82    3.46
   4  10  -6   66.17    2.67
   4 -10  -6   63.08    3.49
  -4  10   5    1.21    1.01
  -4 -10   5    1.85    0.95
   4  10  -5    0.39    1.14
   4 -10  -5    2.15    1.12
  -4 -10   5    0.97    1.84
  -4  10   5    3.99    1.85
  -4  10   5    1.83    1.03
   4  10  -5    1.01    1.72
  -4 -10   5    1.61    1.00
  -4  10   4  392.59   14.54
  -4 -10   4  389.68   14.53
   4  10  -4  385.02   14.54
   4  10  -4  394.52   14.38
   4  10  -3    1.47    1.07
   4  10  -3    0.83    1.29
   4 -10  -3    3.03    1.34
   4 -10  -2  429.03   15.64
   4  10  -2  423.40   15.67
   4 -10  -1    2.53    1.23
   4  10  -1    3.66    1.26
   4  10  -1    3.61    1.17
   4 -10  -1    3.64    1.24
   4 -10   0  317.92   11.58
   4  10   0  316.48   11.59
   4 -10   0  335.13   11.65
   4  10   0  319.32   11.63
  -4 -10   0  312.14   11.51
   4  10   1    3.55    0.88
   4  10   1    3.41    1.46
   4 -10   1    2.87    0.95
   4 -10   1    2.61    1.42
  -4 -10  -1    2.92    1.14
   4  10   1    3.02    0.87
   4 -10   2   44.88    2.01
   4  10   2   42.18    2.01
   4 -10   3    0.96    1.25
   4  10   3    3.16    1.30
  -4  10  -3    1.53    1.22
   4 -10   4   91.08    3.82
   4  10   4   92.29    3.85
  -4  10  -4   86.14    3.72
  -4 -10  -4   88.71    3.95
   4 -10   5    0.83    0.99
  -4 -10  -5    2.66    1.99
   4  10   5    2.17    1.69
   4 -10   5   -0.47    1.69
   4  10   5   -0.11    0.94
   4 -10   6   27.37    1.53
   4  10   6   24.47    2.34
   4 -10   6   29.99    2.32
  -4 -10  -6   31.75    2.70
   4  10   7    0.51    0.77
   4 -10   8    1.78    0.69
   4  10   8    2.27    0.71
  -4 -10  -8    2.25    0.93
   4 -12  -8    3.27    0.87
  -4 -12   8    1.62    0.84
   4  12  -7    0.87    1.04
   4 -12  -7    0.14    1.06
  -4 -12   7    1.55    0.99
   4 -12  -6   15.39    2.36
  -4 -12   6   14.07    1.20
  -4 -12   6   14.87    1.23
  -4  12   6   10.16    1.23
   4  12  -6   12.85    1.28
   4 -12  -6   12.54    1.29
  -4 -12   6   16.24    2.24
  -4  12   6   14.64    2.35
  -4  12   5    2.89    0.87
  -4  12   5    0.64    1.00
  -4 -12   5    1.98    1.00
  -4  12   5    1.93    1.05
   4  12  -5    5.50    1.82
  -4 -12   5    1.19    0.97
   4  12  -5    1.99    1.12
   4 -12  -5    1.74    1.11
  -4  12   5   -0.39    1.92
  -4 -12   5    1.99    1.87
   4 -12  -4  642.08   23.46
   4  12  -4  630.04   23.48
  -4 -12   4  613.54   23.42
  -4  12   4  649.19   23.44
  -4 -12   4  623.99   23.18
  -4  12   4  662.09   23.21
   4  12  -3    2.44    1.32
   4  12  -3    2.31    0.92
   4 -12  -3    0.87    1.34
   4 -12  -2 1537.14   55.31
   4  12  -2 1506.31   55.35
   4 -12  -1    1.33    1.16
   4 -12  -1    1.88    1.28
   4  12  -1    1.30    1.17
   4 -12   0 1223.07   44.32
  -4 -12   0 1220.49   44.29
   4 -12   0 1222.97   44.40
   4  12   0 1232.07   44.40
   4 -12   1    0.69    0.89
   4  12   1    0.31    0.88
  -4 -12  -1    0.79    1.12
   4  12   1   -0.31    0.97
   4  12   2  105.18    4.03
  -4 -12  -2  107.88    4.38
   4 -12   2  120.22    4.22
   4  12   2  118.94    4.21
  -4  12  -3   -1.38    1.29
  -4 -12  -3    0.08    1.58
   4  12   3   -0.57    1.28
   4 -12   3    0.08    1.22
   4  12   4   34.93    1.61
   4 -12   4   34.71    1.61
   4 -12   4   33.14    2.08
   4  12   4   33.32    2.12
  -4  12  -4   32.89    2.05
  -4 -12  -4   35.57    2.35
   4  12   5    0.23    0.96
   4 -12   5   -1.31    0.99
   4 -12   5    0.52    1.67
   4  12   5    1.58    1.69
  -4 -12  -5   -0.53    1.99
   4 -12   6    0.21    1.02
   4 -12   6   -2.42    1.84
   4  12   6   -0.34    1.87
  -4 -12  -6    1.15    2.27
   4 -12   7   -0.08    0.93
   4  12   7    0.35    0.77
   4 -12   8    4.08    0.66
  -4 -12  -8    6.56    0.89
  -4 -14   8   40.45    2.01
   4 -14  -8   56.64    1.99
   4 -14  -7    0.04    0.98
  -4 -14   7   -0.51    0.99
  -4  14   6   96.97    3.83
  -4 -14   6   97.90    3.81
   4 -14  -6   96.13    3.81
  -4  14   6   95.16    4.50
   4  14  -6  100.73    3.82
  -4 -14   6  102.53    3.84
   4 -14  -5    4.51    1.95
  -4  14   5    2.86    1.05
  -4  14   5    1.77    0.92
   4  14  -5    0.29    1.89
  -4  14   5    3.35    1.05
  -4 -14   5    3.64    0.99
  -4 -14   5    3.05    0.99
   4 -14  -5    3.67    1.10
   4  14  -5    3.04    1.09
  -4  14   5    3.29    1.95
  -4 -14   5    1.76    1.85
  -4  14   4    0.67    0.83
   4 -14  -4   -1.10    1.69
   4  14  -4    0.21    1.62
  -4 -14   4    0.58    1.53
  -4  14   4   -2.41    1.61
  -4 -14   4   -0.37    0.87
   4 -14  -3    2.43    1.40
   4  14  -3   -0.77    1.42
   4 -14  -2  733.50   26.60
   4  14  -2  743.26   26.51
   4 -14  -2  711.68   26.50
   4  14  -1   37.96    1.95
   4 -14  -1   35.06    1.96
   4 -14   0  389.10   13.75
   4  14   0  380.65   13.74
  -4 -14   0  365.99   13.59
   4 -14   0  377.04   13.62
  -4 -14  -1    0.40    1.13
   4  14   1    2.32    1.00
   4 -14   1    1.42    0.74
   4  14   1    1.97    0.79
   4  14   2    0.92    0.67
  -4 -14  -2    1.51    1.33
   4 -14   2   -1.32    0.98
   4  14   2    0.45    0.94
  -4 -14  -3   -0.57    1.58
  -4  14  -3   -0.56    1.32
   4 -14   3   -1.20    1.17
   4  14   3   -0.06    1.16
   4  14   4    8.47    1.01
  -4 -14  -4    8.04    1.88
  -4  14  -4    7.54    1.52
   4 -14   4    7.26    1.51
   4  14   4    7.78    1.51
   4 -14   4    7.73    0.99
   4  14   5    0.29    1.00
  -4 -14  -5   -0.64    2.08
   4 -14   5    0.38    1.60
   4  14   5    2.06    1.66
   4 -14   5    1.34    1.01
  -4 -14  -6    7.66    2.37
   4  14   6   11.52    1.87
   4 -14   6    7.88    1.13
   4 -14   7    1.34    0.90
   4  14   7    0.25    0.76
   4  14   7    1.36    0.80
   4 -14   7    1.64    0.75
   4 -14   8   63.91    2.42
   4 -14   8   64.73    2.50
  -4 -16   8    0.43    0.76
  -4 -16   7    0.96    0.96
   4  16  -6   19.16    1.30
  -4  16   6   20.16    1.25
  -4 -16   6   18.86    1.33
  -4  16   5    0.36    0.97
  -4  16   5   -0.56    1.03
   4  16  -5   -2.86    1.95
  -4 -16   5    0.40    0.99
   4 -16  -5    2.55    2.03
  -4  16   5    0.24    1.87
  -4  16   4   28.11    1.50
  -4 -16   4   30.00    2.01
  -4  16   4   33.08    2.14
   4 -16  -4   28.17    2.21
   4  16  -4   33.06    2.23
  -4  16   4   28.62    1.43
  -4 -16   4   30.89    1.44
  -4 -16   3    0.14    1.25
  -4  16   3    0.36    1.28
   4 -16  -3    0.30    1.47
   4  16  -3    0.97    1.47
   4 -16  -2  332.42   12.34
   4 -16  -1    5.47    1.35
   4  16  -1    5.26    1.28
   4 -16   0  439.60   15.89
   4  16   0  425.90   15.89
  -4 -16  -1    0.60    1.06
   4  16   1    0.85    1.07
   4 -16   2    3.85    0.94
   4  16   2    3.08    0.92
  -4 -16  -2    4.32    1.37
   4  16   3    0.66    1.06
   4 -16   3   -0.18    1.09
  -4  16  -3   -0.13    1.40
  -4 -16  -3    0.40    1.61
   4  16   4   10.78    1.08
   4 -16   4   11.14    1.44
   4  16   4    9.34    1.44
  -4 -16  -4    8.18    1.98
  -4  16  -4    8.66    1.61
   4 -16   4    9.15    1.02
   4  16   5    0.54    1.03
   4  16   5   -0.33    1.58
   4 -16   5   -0.53    1.02
  -4 -16  -5   -2.05    2.16
   4 -16   6    2.02    1.02
   4 -16   7   -0.11    0.86
   4  16   7    0.98    0.75
   4 -16   7    0.91    0.66
   4 -16   8   40.41    1.67
  -4 -18   8   13.93    0.86
  -4 -18   7   -0.03    0.93
  -4 -18   6    0.27    1.04
  -4  18   6    0.50    0.97
  -4 -18   5   -0.44    1.00
   4  18  -5   -1.33    2.02
   4 -18  -5   -2.55    2.12
  -4  18   5   -1.04    1.02
  -4 -18   4    0.55    0.87
  -4  18   4    1.36    0.93
   4 -18  -4    0.16    1.80
   4  18  -4   -1.90    1.79
  -4  18   4   -1.27    0.87
  -4  18   3    4.05    0.85
  -4  18   3    3.97    0.76
   4  18  -3    3.15    0.88
   4  18  -3    0.43    1.61
   4 -18  -3   -0.43    1.57
   4 -18  -2  104.14    4.29
   4  18  -1    4.10    1.32
   4 -18  -1    3.05    1.39
   4 -18   0  310.93   11.34
   4  18   0  300.23   11.35
   4  18   1    1.59    1.09
  -4 -18  -1   -0.42    1.06
  -4 -18  -2  117.24    4.62
  -4  18  -3   -0.64    1.48
  -4 -18  -3    0.75    1.61
   4 -18   4    7.82    1.00
   4  18   4    6.25    1.07
  -4 -18  -4    5.59    2.02
  -4  18  -4    6.28    1.73
   4 -18   5   -0.33    1.01
   4  18   5    1.23    1.06
   4 -18   6   14.41    1.14
   4 -18   7    0.10    0.84
   4 -18   8    2.40    0.63
  -4 -20   8    4.01    0.55
  -4 -20   7    0.22    0.83
  -4  20   6   12.90    1.14
  -4 -20   6   12.49    1.11
  -4 -20   5    1.31    0.98
   4 -20  -5   -0.05    2.20
   4  20  -5   -3.97    2.09
  -4  20   5   -0.30    1.08
  -4  20   4   25.39    1.44
   4  20  -4   28.49    2.33
  -4 -20   4   27.91    1.37
  -4  20   4   25.45    1.42
  -4  20   3   -0.35    0.82
   4  20  -3   -0.08    0.89
   4  20  -3    0.24    1.69
   4 -20  -3   -0.54    1.69
  -4  20   3    1.19    0.81
   4 -20  -2   33.43    2.05
   4  20  -2   33.40    2.10
   4  20  -2   29.95    1.49
   4 -20  -1    2.58    1.49
   4  20  -1    4.98    1.44
   4  20   0  258.55    9.70
   4  20   1    1.75    1.15
  -4  20  -2  206.40    7.76
  -4 -20  -2  201.53    7.59
   4  20   2  199.46    7.49
   4 -20   3    0.60    0.84
  -4  20  -3   -1.12    1.57
  -4 -20  -3    1.46    1.60
  -4 -20  -4    3.19    2.04
  -4  20  -4    3.79    1.79
   4  20   4    2.04    1.06
   4 -20   4    2.87    0.92
  -4 -20  -5    1.07    2.24
   4  20   5   -0.33    1.08
   4 -20   5    0.42    0.96
   4 -20   6   13.18    1.07
   4 -20   7    0.04    0.77
   4 -20   8    4.78    0.54
  -4  20  -8    2.77    0.41
  -4 -22   7   -0.81    0.75
  -4 -22   6   -0.25    0.91
  -4  22   6    1.35    0.97
  -4 -22   5    0.54    0.90
   4 -22  -5   -0.43    2.28
   4  22  -5    0.34    2.07
  -4  22   5    0.45    1.06
  -4  22   5    1.06    1.07
  -4  22   4    4.21    0.99
   4  22  -4    3.92    2.02
   4 -22  -4    4.99    2.08
  -4  22   4    4.90    0.97
  -4  22   3   -0.08    0.84
   4  22  -3    1.85    0.92
   4  22  -3    0.30    1.84
   4 -22  -3    3.21    1.76
  -4  22   3    1.26    0.88
  -4  22   2   42.40    1.75
   4  22  -2   40.27    1.84
   4 -22  -2   42.22    2.40
   4  22  -2   45.05    2.52
  -4  22   2   42.02    1.77
   4  22  -1    3.17    1.27
   4 -22  -1    3.03    1.53
   4  22  -1    5.57    1.55
  -4  22   1    3.67    0.73
   4  22   0   38.07    1.91
   4  22   0   44.64    2.26
   4  22   1    1.40    1.13
   4  22   1    2.99    1.23
  -4  22  -1    2.64    0.61
   4  22   2    7.06    1.22
  -4  22  -2    8.23    1.60
  -4  22  -2    8.19    0.75
   4  22   2    7.62    1.47
  -4  22  -3    0.14    1.63
   4 -22   3   -0.39    0.86
   4  22   3   -0.60    1.00
   4 -22   4    9.46    0.98
  -4 -22  -4   12.58    2.13
  -4  22  -4   11.81    2.04
   4  22   4   10.39    1.18
   4  22   5    1.17    1.08
   4 -22   5   -0.12    0.90
   4 -22   6   96.16    3.66
   4  22   7    0.63    0.67
   4 -22   7    0.36    0.71
  -4 -24   7    0.84    0.58
  -4  24   7    0.83    0.91
  -4  24   6   19.43    1.28
  -4 -24   6   21.49    1.15
  -4  24   5    1.46    1.09
  -4  24   5   -1.29    1.04
  -4 -24   5   -0.63    0.88
  -4  24   4   13.62    1.17
   4 -24  -4   15.32    2.26
   4  24  -4   16.39    2.29
  -4  24   4   17.38    1.24
  -4  24   3    0.69    0.84
   4  24  -3    0.95    0.97
  -4  24   3    1.21    0.96
  -4  24   2   68.10    2.86
   4  24  -2   73.75    2.92
   4 -24  -2   79.38    3.44
   4  24  -2   78.33    3.60
  -4  24   2   78.92    2.91
  -4  24   1   -0.05    0.68
   4  24  -1    0.56    1.30
   4  24  -1    0.63    1.64
   4 -24  -1    1.54    1.56
  -4  24   1    0.89    0.70
  -4  24   1    1.75    1.55
  -4  24   0   46.60    1.88
   4  24   0   42.17    2.14
   4  24   0   49.39    2.52
  -4  24   0   48.96    1.91
  -4  24   0   45.45    2.25
   4  24   1    0.93    1.17
   4  24   1   -0.38    1.29
  -4  24  -1    0.44    0.64
   4  24   2  120.53    4.82
  -4  24  -2  134.43    5.27
   4  24   2  122.99    4.92
  -4  24  -2  129.54    4.71
  -4  24  -3   -0.30    1.74
   4  24   3    1.00    1.03
   4 -24   3    0.02    0.89
  -4  24  -4   95.96    4.45
   4 -24   5    0.01    0.85
   4  24   5    0.70    1.07
   4 -24   6    3.79    0.80
  -4  24  -7    0.57    0.51
   4 -24   7    0.30    0.60
  -4  26   7    1.24    0.81
  -4  26   6   19.27    1.31
  -4  26   6   18.82    1.23
  -4  26   5    1.29    1.08
  -4  26   5    0.04    0.98
  -4  26   4    9.30    1.03
   4  26  -4    9.02    2.21
   4 -26  -4   10.35    2.23
  -4  26   4    7.58    1.09
  -4  26   3    1.84    0.89
  -4  26   3    1.13    1.26
   4  26  -3    0.18    0.99
   4 -26  -3    3.10    1.97
  -4  26   3    2.38    1.01
  -4  26   2   15.41    1.07
   4  26  -2   18.56    1.22
  -4  26   2   18.72    1.42
   4  26  -2   18.39    2.10
   4 -26  -2   18.31    1.99
  -4  26   2   18.03    1.12
  -4  26   1    1.37    0.71
   4 -26  -1   -0.55    1.64
   4  26  -1    3.37    1.79
  -4  26   1    0.43    1.62
  -4  26   1    0.54    0.80
   4  26  -1    1.09    1.42
  -4  26   0   18.31    1.02
   4  26   0   18.51    1.51
   4  26   0   20.67    1.96
  -4  26   0   19.02    1.65
   4  26   0   19.30    1.66
  -4  26   0   19.42    1.07
   4  26   1    1.27    1.23
   4  26   1   -0.39    1.40
  -4  26  -1    0.76    1.74
  -4  26  -1    1.13    1.39
  -4  26  -1   -0.53    0.69
   4  26   2    2.15    0.98
   4  26   2    1.86    1.29
  -4  26  -2    3.39    1.84
  -4  26  -2    2.86    0.71
   4  26   3    0.23    1.05
   4 -26   3    0.46    0.92
   4  26   3   -0.16    1.30
  -4  26  -3   -0.16    1.94
  -4  26  -3    1.51    0.71
   4  26   4  320.51   11.84
  -4  26  -4  323.64   12.40
  -4  26  -4  324.02   11.81
  -4  26  -5    0.56    0.71
   4  26   5    0.66    1.11
   4  26   5    1.38    1.06
   4 -26   6    5.24    0.71
  -4  26  -6    4.46    0.65
   4  26   6    4.55    1.06
   4  26   7    0.22    0.55
  -4  26  -7   -0.46    0.43
  -4  28   6    5.15    1.01
  -4  28   6    5.42    0.90
  -4  28   5    2.14    1.18
  -4  28   5    2.71    1.04
  -4  28   4    3.90    1.25
  -4  28   4    4.37    0.96
  -4  28   4    3.06    1.04
  -4  28   3    1.85    0.87
  -4  28   3    0.22    1.27
   4  28  -3    2.34    1.00
   4 -28  -3   -0.71    1.99
   4  28  -3   -0.97    2.10
  -4  28   3    1.00    1.00
  -4  28   2   24.35    1.29
   4  28  -2   25.93    1.43
  -4  28   2   27.41    1.63
   4 -28  -2   27.69    2.15
   4  28  -2   29.38    2.45
   4  28  -2   28.04    1.77
  -4  28   2   24.28    1.32
  -4  28   1    0.25    0.70
   4  28  -1    0.94    0.98
   4  28  -1    0.10    1.92
   4  28  -1    0.91    1.49
  -4  28   1    1.47    1.73
  -4  28   1    0.84    0.82
  -4  28   0   -0.34    0.67
   4  28   0    0.77    1.38
  -4  28   0    1.62    1.87
   4  28   0    0.17    1.76
  -4  28   0    1.00    1.57
   4  28   0    0.59    1.58
  -4  28   0    1.74    0.75
  -4  28  -1   -0.26    0.70
   4  28   1    0.50    1.31
  -4  28  -1    2.55    1.85
  -4  28  -1    0.93    1.43
  -4  28  -1   -0.71    0.71
   4  28   2   88.85    3.64
   4  28   2   94.29    3.56
  -4  28  -2   89.51    3.46
   4  28   3    4.86    1.12
   4 -28   3    3.71    0.96
   4  28   3    6.41    1.33
  -4  28  -3    1.76    2.08
  -4  28  -3    3.82    0.74
  -4  28  -4   99.13    3.78
   4  28   4  101.14    3.92
  -4  28  -5   -0.31    0.65
   4  28   5    0.76    0.97
   4  28   5   -0.36    1.07
  -4  28  -6   43.52    1.82
   4  28   6   51.53    2.00
   4  28   7    0.50    0.70
   4  28   7    0.62    0.45
   4  30  -6   57.94    2.39
  -4  30   6   61.67    2.37
  -4  30   5    0.26    1.09
   4  30  -5   -0.18    1.21
  -4  30   5    0.01    0.96
  -4  30   4   60.31    2.55
   4  30  -4   59.57    2.64
  -4  30   3   -1.12    1.28
   4  30  -3   -0.19    0.99
   4  30  -3   -0.44    1.44
  -4  30   3   -1.05    0.96
  -4  30   3    0.32    0.85
   4  30  -2   14.75    1.62
  -4  30   2   16.05    1.13
   4  30  -2   17.45    1.19
   4  30  -2   16.47    2.25
  -4  30   2   13.52    1.01
  -4  30   1   -1.06    0.83
   4  30  -1    0.91    1.54
   4  30  -1   -0.48    1.00
  -4  30   1    0.47    1.86
   4  30  -1    1.24    1.99
  -4  30   1   -1.08    0.73
  -4  30   0  302.25   10.84
   4  30   0  288.15   10.84
  -4  30   0  292.27   10.74
   4  30   0  295.59   10.80
  -4  30   0  296.95   11.26
   4  30   0  299.25   11.20
  -4  30   0  288.99   10.72
  -4  30  -1    3.21    0.77
  -4  30  -1    0.49    1.50
   4  30   1    3.35    1.34
  -4  30  -1    3.88    2.04
   4  30   1    2.36    0.96
  -4  30  -1    1.73    0.68
   4  30   2  788.07   28.45
  -4  30  -2  787.00   28.42
   4  30   2  771.16   28.45
   4  30   3    0.35    1.29
   4 -30   3    0.85    0.93
  -4  30  -3    0.79    0.71
   4  30   3    0.13    1.05
   4  30   4  111.89    4.23
   4  30   4  119.56    4.25
   4  30   5   -0.14    1.04
  -4  30  -5   -0.18    0.58
   4  30   6   19.58    1.18
  -4  32   6    0.28    0.63
   4  32  -5    1.20    1.09
  -4  32   5    2.38    0.93
  -4  32   4   -0.12    1.15
   4  32  -4   -0.44    1.29
  -4  32   4    2.12    1.04
  -4  32   3   -0.15    0.93
   4  32  -3    1.07    1.43
   4  32  -3    0.01    0.93
  -4  32   3    1.58    1.22
  -4  32   2   20.84    1.31
   4  32  -2   25.54    1.77
   4  32  -2   25.57    1.38
  -4  32   1   -0.66    0.80
   4  32  -1    2.18    1.59
  -4  32   1    0.28    1.99
   4  32  -1    3.57    2.03
   4  32  -1    0.53    0.97
  -4  32   0   47.32    2.43
  -4  32   0   44.31    1.92
   4  32   0   47.58    2.41
   4  32   0   45.79    2.21
  -4  32   0   44.07    2.92
  -4  32  -1    2.74    0.75
  -4  32  -1    3.62    1.55
   4  32   1    5.08    1.41
  -4  32  -1    3.43    2.13
   4  32   1    3.32    0.97
   4  32   2   38.43    1.97
  -4  32  -2   36.02    1.62
   4  32   2   37.83    1.77
   4 -32   3    0.44    0.89
   4  32   3    0.12    1.21
  -4  32  -3    0.19    0.68
   4  32   3   -0.52    1.03
   4  32   4   44.60    1.98
   4  32   4   47.60    1.91
   4  32   5   -0.05    0.99
   4  32   6    1.36    0.78
   4  34  -5   -0.34    0.95
  -4  34   5    0.32    0.77
   4  34  -4   -0.63    1.20
  -4  34   4   -1.10    0.96
  -4  34   3    1.05    0.84
   4  34  -3    2.80    1.37
   4  34  -2   89.54    3.35
   4  34  -2   93.04    3.54
   4  34  -1    0.70    0.94
  -4  34   1    0.59    0.79
   4  34  -1   -0.35    1.55
  -4  34   0  144.89    5.62
   4  34   0  165.08    5.81
   4  34   1   -0.13    1.37
   4  34   1    0.49    1.71
  -4  34  -1    1.29    0.71
  -4  34  -1    0.26    1.50
   4 -34   2    0.58    0.92
  -4  34  -2    1.10    0.92
   4  34   2   -0.34    1.31
  -4  34  -2    0.28    0.69
   4  34   2    1.71    0.97
   4 -34   3   -0.26    0.85
   4  34   3   -0.02    1.19
   4  34   3    0.10    0.89
  -4  34  -3    0.21    0.63
   4  34   3    0.78    0.98
   4  34   4    4.92    1.07
   4  34   4    4.61    0.94
   4  34   5    0.71    0.91
  -4  36   5    0.92    0.66
   4  36  -4   43.75    1.97
   4  36  -3    1.64    1.28
   4  36  -2    3.07    0.90
   4  36  -2    2.97    1.42
   4  36  -1    3.19    0.95
   4  36  -1    2.12    1.51
  -4  36   1    3.25    0.78
  -4  36   0   13.65    0.94
   4  36   0   16.96    1.66
   4  36   1   -0.06    0.92
  -4  36  -1    0.36    0.69
   4  36   1    0.16    1.62
   4 -36   2   16.60    1.10
   4  36   2   15.49    1.44
   4  36   2   16.40    1.12
  -4  36  -2   17.55    1.10
   4 -36   3   -0.17    0.77
   4  36   3   -1.08    1.16
   4  36   3   -1.21    0.87
   4  36   4    2.11    1.00
   4  36   5    0.68    0.79
   4  38  -4  142.85    5.28
   4  38  -3    0.13    1.12
  -4  38   3   -0.32    0.82
   4  38  -2   74.19    2.88
   4  38  -2   72.93    3.03
   4  38  -1    0.25    0.88
   4  38  -1    0.15    1.39
   4  38   0    2.82    0.89
   4  38   0    3.64    1.44
   4 -38   1   -0.40    0.81
   4  38   1   -1.03    0.86
  -4  38  -1    0.40    0.87
   4 -38   2    9.90    0.90
   4  38   2   10.60    0.92
  -4  38  -2   10.61    0.90
   4  38   3    0.25    1.03
   4  38   4    5.48    0.91
  -4  40   4    5.66    0.53
   4  40  -3    0.45    0.94
  -4  40   3    0.45    0.67
   4  40  -2   18.02    1.33
   4  40  -1   -0.82    1.25
   4  40  -1    0.78    0.82
  -4  40   0    2.85    0.83
   4  40   0    3.49    0.84
   4 -40   1    0.50    0.72
   4  40   1    1.71    0.79
  -4  40  -1   -0.01    0.77
   4 -40   2    0.68    0.65
   4  40   2    0.71    0.73
   4 -42  -2  151.43    5.55
  -4  42   1    1.03    0.66
   4  42  -1    0.01    0.69
   4  42   0    4.37    0.73
   4 -42   0    3.67    0.65
  -4  42   0    3.33    0.70
  -4  42  -1    1.07    0.64
   4 -42   1    0.50    0.60
   4  42   1    0.82    0.67
   4 -44   0    0.11    0.48
   5  -1  -9    0.20    0.68
   5  -1  -8    6.90    1.03
  -5  -1   8    8.11    0.95
  -5   1   8    6.97    0.95
   5  -1  -7   -0.28    1.17
  -5   1   7    1.27    1.01
  -5  -1   7    0.57    1.01
  -5  -1   7    0.77    1.00
   5   1  -6    7.89    2.06
   5  -1  -6   12.34    2.15
  -5   1   6    9.37    1.11
  -5  -1   6    7.13    1.11
  -5  -1   6    8.94    1.18
   5  -1  -6   10.85    1.31
  -5  -1   6    7.91    2.26
   5   1  -5    9.81    1.81
   5  -1  -5    9.74    1.78
   5  -1  -5    8.37    1.19
  -5  -1   5    6.81    1.81
  -5  -1   5    8.05    1.01
  -5   1   5    7.28    1.01
   5   1  -4  197.87    7.70
   5  -1  -4  207.99    7.72
   5   1  -3    7.33    1.39
   5  -1  -3    5.40    1.38
   5   1  -2  103.45    3.92
   5  -1  -2   98.73    3.95
   5  -1  -1    7.55    1.41
   5   1  -1    8.19    1.07
   5  -1  -1    7.87    1.17
   5  -1   0  207.44    7.80
   5  -1   0  212.66    7.75
   5  -1   1   15.16    1.62
   5  -1   1   16.84    1.27
   5  -1   2  114.79    4.47
   5  -1   3    0.20    1.21
  -5   1  -3    0.47    0.75
   5  -1   4 1047.19   38.21
   5  -1   5   -1.01    1.63
   5   1   5   -0.16    0.89
   5   1   5   -1.58    0.72
   5  -1   5    0.33    0.91
   5  -1   6    5.65    2.05
   5   1   6    7.17    1.04
   5  -1   6    5.79    1.06
   5   1   7    1.56    0.90
   5  -1   7    0.09    0.93
   5  -1   8    0.18    0.79
   5  -1   8   -1.13    0.79
   5  -1   9   -0.40    0.46
  -5  -1  -9    0.64    0.65
   5  -3  -9    0.01    0.67
   5  -3  -8   75.31    2.77
  -5  -3   8   64.38    2.74
  -5   3   7    1.66    1.00
  -5  -3   7    2.92    1.04
   5  -3  -7    2.54    1.18
  -5  -3   7    1.42    1.01
  -5   3   6   35.26    1.71
  -5  -3   6   35.86    1.73
  -5  -3   6   35.86    1.78
   5  -3  -6   38.51    1.85
  -5  -3   6   34.96    2.73
  -5   3   6   33.86    2.82
   5   3  -6   39.58    2.57
   5  -3  -6   32.73    2.64
   5   3  -5    2.24    1.68
   5  -3  -5    2.19    1.72
   5  -3  -5    1.56    1.13
  -5   3   5    0.58    0.94
  -5  -3   5    0.68    0.94
  -5  -3   5    3.18    1.76
   5   3  -4  288.69   10.81
   5  -3  -4  291.74   10.86
   5   3  -3    1.14    1.30
   5  -3  -3   -0.87    1.33
   5   3  -3    0.65    1.24
   5   3  -2    0.69    1.07
   5  -3  -2    0.69    1.25
   5   3  -2    1.90    1.17
   5  -3  -1   16.85    1.57
   5  -3  -1   20.40    1.47
   5   3  -1   20.02    1.15
   5  -3   0 3773.90  136.12
   5  -3   0 3745.99  136.12
   5  -3   1   11.02    1.18
   5  -3   1   11.08    1.62
   5  -3   2   41.60    2.01
   5  -3   3   -0.89    1.20
  -5   3  -3    0.22    0.92
   5  -3   4  615.04   22.59
   5  -3   5    0.81    0.94
   5   3   5    0.65    0.88
   5  -3   5   -0.73    1.62
   5   3   6    5.07    1.00
   5   3   6    3.97    0.84
   5  -3   6    7.16    1.08
   5   3   6    4.35    1.96
   5  -3   6    5.25    1.96
   5   3   7    0.51    0.87
   5  -3   7   -0.74    0.95
   5  -3   8   16.50    1.07
   5  -3   8   18.64    1.05
   5   3   9    0.04    0.45
   5  -3   9    0.33    0.44
  -5  -3  -9   -0.55    0.66
   5   5  -9    0.53    0.65
   5  -5  -9    0.18    0.64
  -5  -5   8    7.21    0.93
   5  -5  -8    7.35    1.02
   5   5  -8    7.84    0.99
  -5  -5   7    1.11    1.00
  -5   5   7    0.82    0.98
   5  -5  -7    0.73    1.17
   5   5  -7    1.44    1.15
  -5   5   7    3.63    1.08
  -5  -5   7   -0.43    1.01
  -5   5   6  106.21    4.20
  -5   5   6  115.53    4.26
  -5  -5   6  108.79    4.24
   5   5  -6  114.24    4.27
  -5  -5   6  103.34    4.93
  -5   5   6  109.56    4.99
   5  -5  -6  113.00    4.26
   5  -5  -6  101.51    4.87
   5   5  -5    3.97    1.65
   5  -5  -5    0.22    1.73
  -5   5   5    2.53    0.92
   5   5  -5    3.88    1.18
   5  -5  -5    2.67    1.12
  -5   5   5    2.99    1.06
  -5   5   5   -0.36    1.80
  -5  -5   5    0.82    1.78
   5   5  -4  180.78    6.90
   5  -5  -4  182.83    7.01
   5   5  -3    1.34    1.23
   5  -5  -3   -0.21    1.36
   5   5  -3    1.81    1.24
   5  -5  -2  340.87   12.61
   5   5  -2  340.62   12.62
   5   5  -2  344.84   12.51
   5   5  -1    1.41    1.37
   5  -5  -1    2.30    1.33
   5   5  -1    1.28    0.67
   5   5   0   71.93    2.86
   5  -5   0   70.32    3.02
   5   5   0   72.48    3.02
   5  -5   0   72.32    2.84
   5   5   0   72.15    2.84
   5  -5   1    9.87    1.59
   5   5   1   11.42    1.58
   5  -5   1    9.55    1.11
   5   5   1   10.08    1.11
   5   5   2    1.78    1.19
   5  -5   2    2.93    1.16
   5  -5   3    0.93    1.26
   5   5   3    0.16    1.31
  -5   5  -3    0.28    1.04
   5  -5   4    4.22    1.44
   5   5   4    6.21    1.49
   5  -5   5    1.17    0.96
   5   5   5    1.41    0.88
   5  -5   5   -1.46    1.65
   5   5   5    1.46    1.65
   5  -5   6   67.50    2.57
   5   5   6   59.75    2.49
   5   5   6   56.69    3.28
   5  -5   6   62.69    3.31
  -5  -5  -6   68.78    3.59
   5   5   6   59.41    2.47
   5  -5   7   -0.36    0.96
   5   5   7   -1.42    0.85
   5  -5   8    4.02    0.78
   5  -5   8    3.81    0.82
   5  -5   9    0.15    0.40
   5   5   9   -0.19    0.43
  -5  -5  -9   -0.13    0.61
  -5   5  -9    0.16    0.62
  -5  -7   9    0.42    0.51
  -5  -7   8    3.68    0.87
   5   7  -8    2.38    0.93
   5  -7  -8    1.55    0.97
  -5   7   7    0.29    0.93
   5   7  -7    1.55    1.13
   5  -7  -7    2.47    1.16
  -5  -7   7    0.64    1.02
  -5   7   7    2.51    1.09
  -5   7   6   50.27    2.26
  -5   7   6   55.89    2.36
  -5  -7   6   55.96    2.33
  -5   7   6   53.13    3.32
  -5  -7   6   54.22    3.21
   5  -7  -6   55.76    2.38
   5   7  -6   56.95    2.39
   5  -7  -6   48.36    3.12
   5   7  -5    0.70    1.46
   5  -7  -5   -1.17    1.86
  -5  -7   5    0.85    0.96
  -5   7   5   -0.02    0.89
   5   7  -5   -0.78    1.15
   5  -7  -5    0.66    1.10
  -5   7   5   -0.42    1.03
  -5  -7   5    0.44    1.81
  -5   7   5    0.32    1.84
   5   7  -4   28.67    1.94
   5   7  -4   27.60    1.74
   5  -7  -4   28.00    2.01
   5   7  -3   14.10    1.29
   5  -7  -3   13.43    1.50
   5   7  -3   12.69    1.39
   5   7  -2  298.84   10.78
   5   7  -2  288.62   10.62
   5   7  -1    6.75    1.36
   5  -7  -1    6.99    1.40
   5  -7   0  219.03    8.10
   5   7   0  218.27    8.06
   5  -7   0  219.70    8.09
   5   7   0  216.67    8.09
   5  -7   1    7.52    1.60
   5   7   1    8.71    1.06
   5   7   1    6.19    1.55
   5  -7   1    7.69    1.05
   5   7   1    6.55    0.84
   5  -7   2    8.84    1.17
   5   7   2    9.88    1.22
   5   7   3    1.42    1.31
   5  -7   3    2.13    1.29
  -5   7  -3    0.87    1.15
   5  -7   4   58.50    2.89
   5   7   4   59.48    2.90
  -5   7  -4   62.76    2.68
   5   7   5    1.31    0.81
   5  -7   5   -0.69    1.70
   5   7   5    1.05    1.69
   5   7   6    1.40    0.87
   5   7   6    1.22    0.87
   5  -7   6    1.46    1.90
   5   7   6    2.45    1.92
  -5  -7  -6    4.22    2.25
   5  -7   7   -0.56    0.96
   5  -7   8   -0.26    0.79
   5   7   8   -0.48    0.73
   5  -7   8   -0.32    0.72
  -5  -9   9    0.85    0.48
   5  -9  -8   19.76    1.20
   5   9  -8   20.02    1.17
   5  -9  -7   -0.34    1.13
   5   9  -7    0.67    1.11
  -5  -9   7    1.79    1.01
  -5   9   7    0.34    1.06
   5  -9  -6    1.02    2.16
  -5  -9   6    0.65    1.05
  -5   9   6   -0.16    0.92
  -5  -9   6   -0.08    1.08
  -5   9   6   -0.18    1.15
   5   9  -6    1.55    1.20
   5  -9  -6    0.06    1.17
  -5   9   6    3.81    2.25
  -5  -9   6   -1.33    2.16
   5  -9  -5    3.17    1.86
  -5   9   5    3.25    0.87
  -5  -9   5    4.53    1.02
   5   9  -5    3.88    1.17
   5  -9  -5    3.90    1.12
  -5   9   5    3.22    1.90
  -5  -9   5    4.22    1.89
  -5  -9   5    5.74    1.05
  -5   9   5    6.02    1.09
   5   9  -4    4.72    1.24
   5  -9  -4    4.92    1.59
   5   9  -4    6.32    1.50
   5   9  -3   10.50    1.39
   5   9  -3   11.56    1.13
   5   9  -2  784.10   28.52
   5   9  -2  808.17   28.71
   5  -9  -1    0.02    1.27
   5   9  -1    0.43    1.33
   5  -9  -1    1.79    1.26
   5   9  -1    2.15    1.14
   5   9   0  427.97   15.63
   5  -9   0  433.00   15.62
   5  -9   0  428.38   15.66
   5   9   0  443.43   15.65
  -5  -9   0  424.02   15.53
   5  -9   1    0.10    1.02
   5  -9   1   -0.82    1.51
   5   9   1   -0.16    1.51
   5   9   1    0.28    0.97
   5   9   1    0.68    0.81
   5  -9   2  194.47    7.27
   5   9   2  195.03    7.27
  -5   9  -3    1.43    1.21
   5   9   3   -2.77    1.33
   5  -9   3   -0.29    1.25
   5  -9   4   24.49    1.34
   5  -9   4   26.14    1.85
   5   9   4   26.49    1.92
  -5   9  -4   23.57    1.68
   5  -9   5    1.52    0.99
   5  -9   5    0.47    1.68
   5   9   5    0.84    1.69
  -5  -9  -5    0.13    1.97
   5   9   6    2.37    1.88
   5  -9   6    1.58    1.90
  -5  -9  -6   -0.45    2.25
   5   9   7   -1.30    0.79
  -5   9  -8    0.44    0.96
  -5  -9  -8    0.72    0.94
   5  -9   8    0.77    0.76
   5  -9   8    0.55    0.68
   5   9   8   -0.93    0.71
   5 -11  -8    2.81    0.90
  -5 -11   8   -0.17    0.82
   5 -11  -7   -0.27    1.07
   5  11  -7    0.43    1.04
  -5 -11   7    0.49    0.99
  -5  11   7   -1.11    1.05
   5 -11  -6    7.45    2.18
  -5 -11   6    7.96    1.12
  -5 -11   6    7.03    1.14
  -5  11   6    6.68    1.19
   5  11  -6    8.58    1.22
   5 -11  -6    7.37    1.22
  -5  11   6    9.01    2.27
  -5 -11   6   11.43    2.24
   5 -11  -5    2.50    1.87
  -5  11   5    0.15    1.06
  -5 -11   5    0.46    1.02
   5  11  -5    0.78    1.81
  -5 -11   5   -1.35    0.99
   5  11  -5   -0.50    1.14
   5 -11  -5    0.22    1.10
  -5  11   5   -0.04    1.94
  -5 -11   5    2.49    1.87
  -5  11   4   45.66    2.04
   5  11  -4   47.48    2.54
  -5 -11   4   49.35    2.02
   5  11  -3   -0.30    1.30
   5 -11  -2 1084.70   38.62
   5  11  -2 1035.90   38.65
   5  11  -1    5.26    1.22
   5 -11  -1    5.36    1.27
   5  11  -1    5.50    1.31
   5 -11  -1    3.82    1.27
  -5 -11   0  232.49    8.74
   5 -11   0  256.50    8.93
   5  11   0  261.23    8.93
   5  11   0  249.96    8.88
   5 -11   0  250.87    8.87
  -5 -11  -1    0.27    1.08
   5  11   1    1.35    0.90
   5 -11   1   -0.37    1.48
   5  11   1    0.66    1.59
   5  11   1   -0.08    0.99
   5 -11   1    0.62    1.04
   5 -11   2  125.45    4.71
   5  11   2  121.11    4.71
   5  11   3    4.85    1.30
   5 -11   3    4.66    1.27
  -5  11  -3    2.87    1.24
   5 -11   4   65.14    2.56
   5  11   4   63.90    2.56
  -5 -11  -4   62.48    3.18
  -5  11  -4   59.89    2.90
   5 -11   4   65.66    2.97
   5  11   4   60.42    2.98
   5 -11   5   -0.90    1.02
  -5 -11  -5    1.69    2.02
   5  11   5   -0.27    1.66
   5 -11   5    2.71    1.67
   5 -11   6    5.33    1.08
   5 -11   6    1.99    1.81
   5  11   6    6.33    1.85
  -5 -11  -6    4.52    2.25
   5  11   7   -0.03    0.84
   5 -11   7   -0.07    0.83
   5  11   7    0.49    0.78
   5 -11   8    2.75    0.65
  -5 -11  -8    5.55    0.89
  -5 -13   8   36.09    1.84
   5 -13  -8   51.18    1.83
   5  13  -7    0.22    1.01
   5 -13  -7    2.30    1.02
  -5 -13   7    1.28    0.99
  -5 -13   6   51.99    2.15
  -5 -13   6   47.48    2.12
  -5  13   6   47.38    2.15
   5 -13  -6   43.45    3.04
   5  13  -6   48.81    2.15
   5 -13  -6   48.83    2.14
  -5 -13   6   47.78    2.98
  -5  13   6   40.83    3.02
  -5  13   5   -0.33    0.98
  -5 -13   5   -0.06    1.00
   5  13  -5    1.52    1.89
  -5  13   5   -0.62    1.05
  -5 -13   5   -0.03    0.96
  -5 -13   5    0.59    1.89
  -5  13   5    0.66    1.97
   5 -13  -5   -1.05    1.11
   5  13  -5    0.69    1.10
  -5 -13   4   62.21    3.02
  -5  13   4   65.85    3.07
   5  13  -4   60.87    3.08
  -5  13   4   60.28    2.50
  -5 -13   4   64.71    2.52
   5  13  -3    1.59    1.35
   5 -13  -3    1.24    1.40
   5 -13  -2  154.56    5.99
   5  13  -2  161.97    5.94
   5 -13  -2  151.64    5.93
   5 -13  -1   12.34    1.42
   5  13  -1   11.86    1.38
   5 -13  -1   10.66    1.34
   5  13  -1   12.60    1.38
   5 -13   0   74.47    3.07
   5  13   0   71.24    3.01
  -5 -13  -1    4.15    1.12
   5  13   1    5.12    1.01
   5  13   1    4.21    0.99
   5 -13   1    2.40    0.89
   5 -13   2  658.69   23.49
   5  13   2  642.48   23.48
  -5 -13  -2  627.90   23.55
   5  13   3    5.14    1.19
   5 -13   3    4.21    1.20
  -5  13  -3    4.41    1.31
  -5 -13  -3    3.63    1.64
   5 -13   4   46.23    1.86
   5  13   4   40.16    1.87
  -5  13  -4   41.90    2.33
  -5 -13  -4   43.14    2.61
   5 -13   4   40.09    2.26
   5  13   4   37.55    2.31
   5  13   5   -0.02    0.98
   5 -13   5    0.58    1.61
   5  13   5   -0.11    1.67
  -5 -13  -5    0.64    2.11
   5 -13   5   -0.54    1.01
   5 -13   6   -0.89    1.74
   5  13   6   -0.44    1.79
   5 -13   6   -0.27    1.03
  -5 -13  -6    0.40    2.21
   5 -13   7    0.33    0.77
   5  13   7    0.69    0.80
   5 -13   7   -0.56    0.89
   5  13   7    0.19    0.77
   5 -13   8   15.86    0.86
   5 -13   8   14.43    0.99
  -5 -15   8  108.51    4.07
  -5 -15   7   -0.37    0.99
   5 -15  -7   -0.29    0.94
  -5  15   6   63.52    2.67
  -5 -15   6   64.95    2.64
  -5 -15   6   66.81    2.68
   5 -15  -6   65.64    2.63
   5  15  -6   62.24    2.64
  -5  15   5   -1.38    1.02
   5  15  -5   -1.41    2.00
  -5  15   5   -0.90    1.05
  -5 -15   5   -0.24    0.99
  -5  15   5   -0.99    2.00
  -5 -15   5    0.80    1.86
   5  15  -5   -0.80    1.06
  -5 -15   4    3.78    0.90
  -5 -15   4    3.32    1.55
  -5  15   4    4.19    1.70
   5  15  -4    2.80    1.73
   5 -15  -4    2.56    1.74
  -5  15   4    2.13    0.90
   5  15  -3    0.26    1.43
   5 -15  -3    1.09    1.46
   5 -15  -2   56.47    2.64
   5 -15  -2   53.92    2.51
   5  15  -2   56.12    2.54
   5 -15  -1   25.38    1.73
   5  15  -1   25.65    1.69
   5 -15   0 2645.09   95.35
   5  15   0 2615.21   95.35
   5  15   1   25.79    1.45
  -5 -15  -1   21.92    1.41
   5 -15   2   77.83    3.07
   5  15   2   73.55    3.06
  -5 -15  -2   78.10    3.23
   5  15   3    3.73    1.16
   5 -15   3    1.73    1.13
  -5  15  -3    2.66    1.40
  -5 -15  -3    4.10    1.65
  -5 -15  -4   18.67    2.16
  -5  15  -4   19.95    1.79
   5 -15   4   21.23    1.26
   5  15   4   20.83    1.30
   5  15   4   18.12    1.68
   5 -15   4   20.65    1.67
   5  15   5    0.13    1.00
  -5 -15  -5   -2.25    2.16
   5 -15   5   -0.75    1.04
   5 -15   5    1.65    1.59
   5  15   5    0.35    1.65
   5 -15   6    0.31    0.99
   5  15   6    0.96    0.83
   5 -15   6    0.77    0.80
   5  15   7    0.59    0.76
   5 -15   7    1.36    0.87
   5 -15   7   -1.25    0.70
   5 -15   8   36.53    1.55
  -5 -17   8    5.85    0.74
  -5 -17   7   -0.89    0.94
  -5 -17   6    0.70    1.04
  -5  17   6    3.79    0.97
  -5 -17   5   -0.23    1.00
   5  17  -5    0.60    2.01
  -5  17   5    1.50    1.06
   5 -17  -5   -1.78    2.14
  -5 -17   4    5.03    0.93
   5  17  -4    7.67    1.81
   5 -17  -4    6.39    1.90
  -5  17   4    7.89    1.71
  -5  17   4    5.90    0.95
   5  17  -3   -0.71    1.58
   5 -17  -3    0.80    1.55
   5  17  -3    0.04    0.89
   5  17  -3    0.41    1.43
  -5  17   3   -0.61    1.31
  -5  17   3    0.41    0.77
   5 -17  -2  462.24   17.04
   5  17  -1    0.43    1.30
   5 -17  -1    0.43    1.38
   5  17   0   -0.44    1.20
   5 -17   0   -0.63    1.39
  -5 -17  -1   19.00    1.30
   5  17   1   21.31    1.39
  -5 -17  -2  488.94   17.98
   5  17   2  491.41   17.91
  -5  17  -3    2.52    1.44
  -5 -17  -3    2.10    1.65
   5  17   3    1.29    1.08
   5  17   4   23.12    1.37
   5 -17   4   22.25    1.31
   5  17   4   21.55    1.67
  -5  17  -4   22.52    1.93
  -5 -17  -4   25.35    2.31
   5 -17   5   -1.68    1.01
   5  17   5    0.21    1.02
  -5 -17  -5    2.02    2.16
   5 -17   6    6.37    1.00
   5 -17   7   -0.60    0.84
   5  17   7    0.14    0.75
   5 -17   8   33.28    1.41
  -5 -19   8    2.74    0.59
  -5 -19   7    1.66    0.88
  -5 -19   6    3.40    0.99
  -5  19   6    2.57    0.98
  -5 -19   5   -1.05    0.99
   5 -19  -5   -1.31    2.23
   5  19  -5   -0.96    2.14
  -5  19   5   -1.03    1.06
  -5  19   4   98.22    3.71
   5 -19  -4   97.94    4.30
   5  19  -4   96.42    4.35
  -5  19   4   95.15    3.69
  -5 -19   4   93.24    3.64
  -5  19   3    3.08    0.88
  -5  19   3    3.51    0.84
   5  19  -3    2.57    0.92
   5 -19  -3    4.41    1.74
   5  19  -3    2.71    1.71
   5  19  -2   37.93    1.72
   5  19  -2   34.10    2.20
   5  19  -1   -0.65    1.42
   5 -19  -1    1.83    1.48
   5  19   0    8.04    1.39
   5 -19   0    7.93    1.48
   5  19   1    3.68    1.13
  -5 -19  -2  530.53   19.43
   5 -19   3    0.90    0.81
   5  19   3    0.83    0.96
   5 -19   3    1.21    0.86
  -5  19  -3    2.98    1.50
  -5 -19  -3    0.15    1.62
   5 -19   4    4.32    0.95
   5  19   4    5.23    1.09
  -5 -19  -4    4.37    2.05
  -5  19  -4    7.00    1.78
   5 -19   5    0.99    0.96
   5  19   5   -1.01    1.05
  -5 -19  -5   -0.98    2.34
   5 -19   6    9.07    1.00
   5 -19   7    0.28    0.80
   5  19   7   -0.27    0.72
   5  19   8    2.20    0.77
  -5  19  -8    0.96    0.44
  -5 -21   7    0.02    0.78
  -5 -21   6    5.13    0.96
  -5  21   6    5.89    1.02
  -5 -21   5    0.92    0.96
   5 -21  -5    1.65    2.17
   5  21  -5    0.29    2.10
  -5  21   5    0.59    1.05
  -5 -21   4   56.14    2.23
  -5  21   4   51.32    2.32
   5  21  -4   58.08    3.14
   5 -21  -4   58.47    3.13
  -5  21   4   53.15    2.35
  -5  21   3    0.27    0.85
   5  21  -3    0.06    0.95
   5 -21  -3    0.57    1.80
  -5  21   3   -0.66    0.93
  -5  21   2   13.01    0.91
   5  21  -2   11.75    1.07
   5  21  -2   13.84    1.80
   5 -21  -2   15.15    1.76
  -5  21   2   12.45    0.96
   5 -21  -1    6.48    1.55
   5  21  -1    2.31    1.51
   5  21   0   57.53    2.71
   5  21   1   -0.36    1.15
   5  21   1    0.90    1.32
  -5  21  -1    1.06    0.67
   5  21   2    6.75    0.97
  -5  21  -2    9.82    0.75
   5  21   2    7.45    1.44
  -5  21  -3   -0.40    1.66
   5  21   3    0.74    0.97
   5 -21   3    0.57    0.88
   5 -21   4   31.83    1.55
  -5 -21  -4   34.13    2.55
  -5  21  -4   35.77    2.45
   5  21   5    0.59    1.05
   5 -21   5   -0.01    0.91
   5 -21   6    2.01    0.88
   5 -21   7   -1.10    0.73
   5  21   7    0.07    0.69
  -5  21  -8    0.21    0.31
  -5 -23   7    1.22    0.64
  -5  23   6   -1.22    0.96
  -5 -23   6    1.54    0.85
  -5  23   5   -1.77    1.09
  -5 -23   5    0.30    0.89
  -5  23   4    1.06    0.97
   5  23  -4    1.21    2.08
   5 -23  -4    2.26    2.07
  -5  23   4    0.31    1.03
  -5  23   3    0.38    0.90
   5  23  -3    0.31    0.98
   5 -23  -3    1.32    1.87
  -5  23   3    1.31    0.96
  -5  23   2   23.39    1.19
   5  23  -2   20.01    1.30
   5 -23  -2   24.17    2.05
   5  23  -2   22.39    2.04
  -5  23   2   22.61    1.21
  -5  23   1    2.44    0.72
   5  23  -1    3.32    1.29
   5 -23  -1    3.13    1.60
   5  23  -1    2.57    1.62
  -5  23   1    3.08    1.56
  -5  23   1    1.91    0.73
  -5  23   0   52.72    1.99
   5  23   0   50.53    2.57
  -5  23   0   48.56    2.01
   5  23   1   -0.11    1.20
   5  23   1    0.96    1.41
  -5  23  -1   -0.36    0.64
   5  23   2   43.85    1.97
  -5  23  -2   47.01    2.58
  -5  23  -2   47.55    1.86
   5  23   2   41.27    2.29
  -5  23  -3    0.91    1.75
   5  23   3    0.66    1.00
   5 -23   3    0.03    0.91
   5 -23   4  118.66    4.49
  -5  23  -4  124.87    5.22
   5  23   5    0.04    1.05
   5 -23   5    1.06    0.88
   5 -23   6   42.67    1.81
  -5  23  -7   -0.60    0.55
   5 -23   7   -0.82    0.66
  -5  25   6   50.24    2.13
  -5 -25   6   49.21    1.99
  -5  25   5    0.07    1.09
  -5  25   5    1.32    1.03
  -5  25   4    2.54    0.97
   5  25  -4    4.75    2.14
   5 -25  -4    1.26    2.18
  -5  25   4    3.04    1.08
  -5  25   3   -0.15    0.91
   5  25  -3    1.03    0.99
   5 -25  -3   -0.65    1.96
  -5  25   3    0.46    0.97
  -5  25   2    5.97    0.84
   5  25  -2    5.18    1.02
   5 -25  -2    7.28    1.84
   5  25  -2    5.34    1.89
  -5  25   2    3.96    0.90
  -5  25   1    0.40    0.73
   5  25  -1    0.53    0.97
   5  25  -1    0.19    1.33
   5 -25  -1    2.13    1.69
   5  25  -1   -1.63    1.76
   5  25  -1   -0.68    1.35
  -5  25   1   -1.07    0.78
  -5  25   1    0.35    1.62
  -5  25   0    1.02    0.68
   5  25   0    0.80    1.28
   5  25   0    2.02    1.68
  -5  25   0    0.46    1.43
  -5  25   0    1.39    0.70
   5  25   1    2.37    1.24
   5  25   1    1.01    0.91
  -5  25  -1    1.44    0.68
   5  25   2   18.81    1.23
   5  25   2   17.09    1.45
  -5  25  -2   18.54    2.01
  -5  25  -2   17.93    1.02
   5  25   2   18.79    1.77
   5  25   3   -0.64    1.04
  -5  25  -3    0.56    0.75
  -5  25  -3    2.77    1.90
   5 -25   3    0.66    0.93
  -5  25  -4    6.73    0.85
  -5  25  -4    6.77    2.12
   5 -25   5   -0.92    0.82
   5  25   5    0.03    1.02
   5 -25   6    7.88    0.79
  -5  25  -6    6.82    0.74
   5  25   7   -1.21    0.59
  -5  25  -7    0.48    0.46
  -5  27   6    3.28    1.02
  -5  27   6    3.08    0.89
  -5  27   5    0.43    1.17
  -5  27   5    1.46    0.96
  -5  27   5    1.25    1.10
  -5  27   4   24.71    1.46
  -5  27   4   27.17    1.55
  -5  27   3    0.36    0.90
   5  27  -3   -0.48    1.00
   5  27  -3    1.59    2.06
   5 -27  -3   -0.62    2.07
  -5  27   3    0.67    1.02
  -5  27   2    7.34    0.89
   5  27  -2    7.63    1.08
   5 -27  -2    6.20    1.88
   5  27  -2    8.91    2.04
  -5  27   2    9.15    0.91
  -5  27   1    0.03    0.74
   5  27  -1   -0.17    0.98
   5  27  -1   -0.83    1.88
   5  27  -1   -0.79    1.45
  -5  27   1    1.32    0.81
  -5  27   0   17.23    1.00
   5  27   0   17.44    1.54
   5  27   0   18.19    1.98
  -5  27   0   18.80    1.07
  -5  27   0   18.94    1.68
   5  27   1   -0.13    0.94
   5  27   1    0.02    1.27
  -5  27  -1    0.77    1.84
  -5  27  -1    0.77    0.71
   5  27   2    6.25    1.08
   5  27   2    8.94    1.34
  -5  27  -2    7.58    1.95
  -5  27  -2    6.23    0.78
   5  27   2    7.15    1.75
   5  27   3    3.28    1.08
   5 -27   3    0.85    0.94
   5  27   3    0.56    1.28
  -5  27  -3    0.49    1.99
  -5  27  -3    1.73    0.74
  -5  27  -4  589.69   21.14
   5  27   4  578.69   21.18
   5  27   4  572.38   21.15
  -5  27  -5   -0.40    0.69
   5  27   5    1.23    1.00
   5  27   5   -0.62    1.09
  -5  27  -6   10.66    0.74
   5  27   7   -0.93    0.50
  -5  29   6    3.95    0.82
   5  29  -6    5.24    1.02
  -5  29   5    1.26    1.10
  -5  29   5    3.36    1.02
  -5  29   4   46.13    2.19
  -5  29   4   50.39    2.29
  -5  29   3    0.99    0.87
   5  29  -3    0.82    0.99
   5  29  -3    2.10    2.06
  -5  29   3    2.52    1.06
  -5  29   2   25.27    1.31
   5  29  -2   27.62    1.44
   5  29  -2   27.87    2.45
  -5  29   2   23.56    1.35
   5  29  -2   25.38    1.77
  -5  29   1   -0.76    0.74
   5  29  -1   -0.69    1.00
   5  29  -1    0.45    1.95
  -5  29   1   -0.26    0.84
   5  29  -1    1.20    1.51
  -5  29   0   37.61    1.61
   5  29   0   38.41    2.03
  -5  29   0   40.77    2.68
   5  29   0   39.76    2.49
  -5  29   0   36.26    1.65
  -5  29   0   40.03    2.17
   5  29   1    0.74    0.95
  -5  29  -1   -0.74    0.68
   5  29   1    2.04    1.35
  -5  29  -1    2.65    2.05
  -5  29  -1    0.52    0.75
   5  29   2   -0.40    1.02
   5  29   2    0.03    1.35
  -5  29  -2    1.29    2.05
  -5  29  -2    0.77    0.70
   5  29   2   -1.47    1.85
   5 -29   3    2.61    0.95
   5  29   3    1.99    1.30
   5  29   3    2.40    1.06
  -5  29  -3    3.16    0.71
   5  29   4  168.75    6.28
   5  29   4  168.12    6.28
  -5  29  -4  166.63    6.21
   5  29   5    0.24    1.06
  -5  29  -5    0.33    0.63
   5  29   6    0.80    0.94
  -5  29  -6    1.27    0.51
  -5  31   6    0.54    0.67
   5  31  -6    0.13    0.81
  -5  31   5    1.92    0.96
   5  31  -5    0.86    1.16
   5  31  -4   74.84    3.08
   5  31  -3    0.24    0.95
   5  31  -3   -0.17    1.42
  -5  31   3   -0.97    0.99
   5  31  -2   33.35    1.58
  -5  31   2   28.08    1.46
  -5  31   2   31.18    1.54
   5  31  -2   33.27    1.90
  -5  31   1    0.96    0.75
   5  31  -1    2.08    0.97
  -5  31   1   -0.53    1.95
   5  31  -1    0.71    2.00
  -5  31   1    1.17    0.83
   5  31  -1   -0.77    1.55
  -5  31   0  122.12    4.70
   5  31   0  132.87    4.86
  -5  31   0  133.60    5.45
  -5  31   0  132.34    4.94
   5  31   0  126.95    4.94
  -5  31   0  122.03    4.73
  -5  31  -1    4.18    0.73
   5  31   1    6.18    0.98
   5  31   1    6.46    1.41
  -5  31  -1    3.85    2.13
  -5  31  -1    5.27    0.79
   5  31   2  319.14   11.92
  -5  31  -2  316.96   11.86
  -5  31  -2  328.11   11.88
   5  31   2  339.68   11.94
   5  31   3    0.14    1.00
  -5  31  -3    0.08    0.71
   5 -31   3    0.05    0.92
   5  31   3    1.79    1.22
   5  31   4  152.93    5.66
  -5  31  -4  145.28    5.58
   5  31   4  157.48    5.67
  -5  31  -5    0.53    0.56
   5  31   5    0.19    1.02
   5  31   6   -0.72    0.83
   5  33  -5   -0.61    1.03
  -5  33   5    0.95    0.84
   5  33  -4    5.86    1.29
  -5  33   4    8.15    1.04
   5  33  -3   -0.04    1.37
  -5  33   3   -0.25    0.90
   5  33  -2    7.22    1.50
   5  33  -2    6.19    1.00
   5  33  -1    1.29    1.55
  -5  33   1    1.22    0.84
   5  33  -1    0.54    0.95
   5  33   0   19.42    1.77
  -5  33   0   16.41    1.07
   5  33   1    2.22    0.90
  -5  33  -1    2.03    0.76
   5  33   1    1.47    1.37
   5  33   1    2.09    0.99
   5  33   2   18.98    1.30
  -5  33  -2   19.89    1.13
   5 -33   2   23.09    1.28
   5  33   2   26.28    1.59
  -5  33  -2   23.73    1.27
   5  33   3    0.13    0.94
  -5  33  -3    0.82    0.68
   5 -33   3   -0.03    0.88
   5  33   3    0.11    1.18
   5  33   4   35.72    1.65
  -5  33  -4   33.40    1.48
   5  33   4   38.93    1.73
   5  33   5    0.93    0.93
   5  33   6    0.32    0.67
   5  33   6    0.01    0.45
   5  35  -5    0.48    0.84
  -5  35   5   -0.24    0.71
   5  35  -4   20.38    1.44
  -5  35   4   24.45    1.29
  -5  35   3   -0.87    0.83
   5  35  -3    0.42    1.31
   5  35  -2   31.31    1.82
  -5  35   2   26.36    1.45
   5  35  -2   31.10    1.47
   5  35  -1    1.94    1.53
  -5  35   1    3.37    0.79
   5  35  -1    2.12    0.93
  -5  35   0  147.91    5.65
   5  35   0  160.42    5.82
  -5  35  -1    0.23    0.72
   5  35   1    0.33    0.94
   5  35   1    0.08    1.30
  -5  35  -2    0.86    0.68
   5  35   2    0.98    0.91
  -5  35  -2   -0.72    0.87
   5 -35   2   -0.28    0.88
   5  35   2   -1.08    1.28
   5  35   3    0.66    0.88
  -5  35  -3    0.79    0.61
   5 -35   3    0.28    0.81
   5  35   3    1.37    1.16
   5  35   4    2.82    1.02
   5  35   5    0.80    0.84
  -5  37   5    1.42    0.51
   5  37  -5   -0.64    0.58
   5  37  -4    1.35    0.97
   5  37  -3    0.70    1.19
  -5  37   3    0.08    0.87
   5  37  -2    0.08    1.33
   5  37  -2    0.76    0.86
  -5  37   1    4.62    0.78
   5  37  -1    3.50    1.42
   5  37  -1    4.18    0.91
  -5  37   0   24.26    1.22
   5  37   0   28.59    1.79
  -5  37  -1    0.64    0.67
   5  37   1    1.55    0.88
   5 -37   1    1.42    0.83
   5 -37   2    6.72    0.87
   5  37   2    6.93    1.21
   5  37   2    4.99    0.88
  -5  37  -2    6.39    0.86
   5  37   3    0.60    1.08
   5 -37   3    0.44    0.67
   5  37   4   12.95    1.06
   5  39  -3    1.66    1.02
  -5  39   3    1.23    0.74
   5  39  -2   66.38    2.73
   5  39  -1   -0.17    1.29
   5  39  -1    0.82    0.84
   5  39   0    0.32    1.36
   5 -39   1   -0.28    0.76
  -5  39  -1    0.98    0.79
   5  39   1    1.81    0.82
   5 -39   2    1.13    0.72
   5  39   2    2.92    0.77
   5  41  -3    0.80    0.78
  -5  41   3    1.41    0.55
   5 -41  -2  117.97    4.53
   5  41  -2  131.36    4.60
   5  41  -1   -0.60    0.75
   5  41  -1    1.34    1.13
   5 -41   0   16.59    0.96
  -5  41   0   19.09    1.01
  -5  41  -1   -0.91    0.70
   5 -41   1    0.64    0.65
   5  41   1   -0.32    0.72
   5 -41   2    2.00    0.55
  -5  43   2    1.16    0.49
  -5  43   1    2.29    0.58
  -5  43   0   26.66    1.12
   5 -43   0   23.92    1.11
   5  43   1   -0.15    0.55
   5 -43   1    0.33    0.51
  -6   0   8    3.83    0.90
   6   0  -8    4.99    0.98
  -6   0   7    2.27    1.02
   6   0  -7   -0.41    1.14
  -6   0   7    1.18    1.00
  -6   0   6  120.66    4.54
  -6   0   6  116.79    5.25
   6   0  -6  116.59    5.05
  -6   0   6  118.09    4.52
   6   0  -5   15.60    1.87
  -6   0   5   18.49    1.20
   6   0  -4   60.80    2.83
   6   0  -3   22.18    1.66
   6   0  -2   16.83    1.35
   6   0  -1   -0.58    1.36
   6   0  -1    0.38    1.12
   6   0   0   83.99    3.26
   6   0   0   82.07    3.39
   6   0   1    1.77    1.44
   6   0   1    1.25    1.06
   6   0   2  161.46    6.16
   6   0   2  165.20    6.26
   6   0   3    0.45    1.12
   6   0   4  755.51   27.68
   6   0   5   -1.85    1.64
   6   0   5   -0.66    0.93
   6   0   5    0.17    0.75
   6   0   6  167.73    6.20
   6   0   6  160.89    6.78
   6   0   7    0.02    0.90
   6   0   8   56.79    2.26
   6   0   9    1.01    0.42
   6  -2  -9    0.90    0.66
   6  -2  -8   15.95    1.14
  -6  -2   8   13.35    1.06
  -6  -2   7    1.78    1.02
  -6   2   7    0.04    1.01
   6  -2  -7    0.88    1.15
  -6  -2   7    2.27    1.01
  -6  -2   6  108.24    4.20
  -6   2   6  109.61    4.20
  -6  -2   6  110.69    4.22
  -6  -2   6  108.60    4.96
   6  -2  -6  115.22    4.25
   6   2  -6  104.23    4.73
   6  -2  -6  103.79    4.78
   6  -2  -5    0.40    1.14
   6   2  -5    0.31    1.69
   6  -2  -5   -0.41    1.72
  -6  -2   5   -0.17    0.95
  -6   2   5   -0.73    0.95
   6   2  -4  765.46   28.15
   6  -2  -4  777.80   28.19
   6   2  -3    0.38    1.26
   6  -2  -3   -0.02    1.36
   6   2  -2  198.12    7.30
   6  -2  -2  195.96    7.35
   6  -2  -1    0.44    1.33
   6  -2  -1    0.53    1.15
   6   2  -1    0.19    1.00
   6  -2   0  144.22    5.40
   6  -2   0  140.32    5.32
   6  -2   1    3.25    1.49
   6  -2   1    4.56    1.09
   6  -2   2  294.40   11.15
   6  -2   2  305.29   11.09
   6  -2   3    2.18    1.21
  -6   2  -3    2.19    0.83
   6  -2   4  459.94   17.01
   6  -2   5    2.59    1.66
   6   2   5    0.45    0.76
   6  -2   5   -1.17    0.73
   6  -2   5    1.86    0.95
   6   2   5    0.57    0.92
   6   2   6   14.69    1.06
   6   2   6   17.06    1.16
   6  -2   6   16.28    1.20
   6  -2   7   -0.58    0.92
   6   2   7    0.46    0.86
   6  -2   8    1.52    0.77
   6  -2   8    1.20    0.77
  -6  -2  -9    0.75    0.63
   6  -2   9   -0.40    0.41
   6  -4  -9   -0.20    0.65
   6   4  -9    1.18    0.63
   6  -4  -8    1.40    0.96
   6   4  -8    2.20    0.94
  -6  -4   8    1.04    0.87
   6   4  -7    0.99    1.13
   6  -4  -7    0.63    1.13
  -6  -4   7    1.64    1.01
  -6   4   7   -0.76    0.99
  -6   4   7   -0.82    1.05
  -6  -4   7   -1.08    1.00
   6  -4  -6    2.15    2.08
  -6  -4   6    1.99    1.08
  -6   4   6    0.72    1.13
  -6   4   6    2.70    1.00
  -6  -4   6    2.57    1.04
   6   4  -6    3.01    1.24
   6  -4  -6    2.78    1.20
  -6  -4   6    2.39    2.14
  -6   4   6    0.95    2.24
  -6   4   5   13.54    1.10
   6   4  -5   13.31    1.30
   6  -4  -5   12.76    1.25
   6   4  -5   11.88    1.74
   6  -4  -5   16.42    1.95
  -6   4   5   14.95    1.22
   6   4  -4   60.22    2.70
   6  -4  -4   57.52    2.81
   6   4  -3    1.25    1.20
   6  -4  -3    1.46    1.34
   6   4  -2   54.80    2.31
   6  -4  -2   54.88    2.47
   6   4  -2   59.92    2.51
   6  -4  -1    0.28    1.34
   6   4  -1    0.70    1.39
   6   4  -1    0.72    0.86
   6  -4  -1    0.49    1.23
   6   4   0  579.28   21.00
   6  -4   0  572.53   20.99
   6   4   0  570.20   20.98
   6  -4   0  583.12   20.98
   6  -4   1   12.04    1.58
   6   4   1   12.01    1.59
   6  -4   1   11.93    1.22
   6   4   1   11.80    1.17
   6  -4   2   46.87    2.39
   6   4   2   43.51    2.35
   6  -4   2   43.23    2.10
   6   4   2   46.33    2.10
   6   4   3    0.12    1.24
   6  -4   3    0.60    1.20
  -6   4  -3    0.76    1.00
   6  -4   4  401.85   14.86
   6   4   4  398.63   14.88
   6   4   5    1.65    1.70
   6  -4   5    1.64    1.67
   6   4   5    0.99    0.86
   6  -4   5   -0.51    0.97
  -6  -4  -6   -1.13    2.30
   6   4   6   -0.78    1.88
   6  -4   6    2.04    1.87
   6   4   6   -0.01    0.86
   6   4   6    0.41    0.90
   6  -4   6    0.26    1.02
   6   4   7   -0.61    0.84
   6  -4   7    1.84    0.92
   6  -4   8    0.61    0.78
   6  -4   8    0.16    0.75
   6   4   8   -1.02    0.76
   6   4   9    0.22    0.40
   6  -4   9    0.57    0.38
  -6  -6   9    0.50    0.49
   6   6  -8   25.10    1.37
  -6  -6   8   24.49    1.33
   6   6  -7   -1.73    1.13
   6  -6  -7    0.06    1.11
  -6   6   7    0.05    0.96
  -6   6   7    0.66    1.06
  -6  -6   7    0.05    1.00
   6  -6  -6    7.69    2.15
  -6  -6   6    7.34    1.14
  -6   6   6    7.80    1.19
  -6   6   6    7.26    1.03
   6   6  -6    5.96    1.26
   6  -6  -6    7.50    1.24
  -6  -6   6    6.99    2.19
  -6   6   6    6.17    2.34
   6   6  -5   -0.21    1.48
   6  -6  -5    0.11    1.76
  -6   6   5   -0.04    0.94
   6   6  -5   -0.23    1.16
   6  -6  -5    0.35    1.11
  -6   6   5   -0.96    1.01
  -6  -6   5   -0.71    1.86
  -6   6   5    2.72    1.94
   6  -6  -4  199.31    7.62
   6   6  -4  198.48    7.48
   6   6  -3   12.55    1.24
   6  -6  -3   13.03    1.49
   6   6  -3   10.27    1.39
   6   6  -2   17.07    1.09
   6  -6  -2   14.45    1.41
   6   6  -2   18.15    1.41
   6  -6  -1   44.03    2.28
   6   6  -1   50.45    2.32
   6   6  -1   50.81    2.23
   6   6   0  365.80   13.20
   6  -6   0  359.83   13.18
   6   6   0  355.22   13.17
   6   6   1    2.28    1.51
   6  -6   1    0.83    1.07
   6   6   1    1.67    1.04
   6  -6   1    0.98    1.60
   6  -6   2    3.68    1.16
   6   6   2    3.58    1.11
   6   6   3   -0.77    1.28
   6  -6   3   -0.92    1.23
  -6   6  -3   -0.85    1.08
   6  -6   4   73.11    3.36
   6   6   4   78.91    3.40
   6   6   5    2.02    0.84
   6  -6   5    0.41    1.66
   6   6   5    3.28    1.69
   6   6   6   42.81    1.94
   6  -6   6   51.12    2.05
   6   6   6   44.82    1.96
  -6  -6  -6   49.11    3.17
   6   6   6   41.53    2.79
   6  -6   6   46.64    2.80
   6   6   7    0.08    0.79
   6  -6   7    0.71    0.93
   6  -6   8    1.75    0.77
   6  -6   8    3.11    0.73
   6   6   8    1.51    0.74
  -6  -8   9   -1.40    0.48
   6  -8  -8    3.29    0.95
   6   8  -8    2.19    0.91
   6  -8  -7    0.92    1.09
   6   8  -7    2.20    1.08
  -6  -8   7    2.12    1.02
  -6   8   7    3.72    1.07
   6  -8  -6    5.28    2.09
  -6   8   6    3.27    1.15
  -6  -8   6    3.26    1.11
  -6   8   6    3.44    0.97
  -6  -8   6    1.36    1.05
   6   8  -6    4.02    1.23
   6  -8  -6    4.37    1.19
  -6  -8   6    0.73    2.18
  -6   8   6    2.54    2.31
   6  -8  -5    3.61    1.88
  -6   8   5    3.16    1.01
  -6  -8   5    3.16    1.02
  -6   8   5    3.27    0.92
   6   8  -5    3.03    1.17
   6  -8  -5    2.97    1.12
  -6  -8   5    3.78    1.85
  -6   8   5    3.40    1.97
   6   8  -4   21.56    1.51
   6   8  -4   19.11    1.81
   6   8  -3    4.73    0.97
   6  -8  -3    4.44    1.40
   6   8  -3    3.99    1.28
   6   8  -2  380.06   13.79
   6   8  -2  378.46   13.99
   6  -8  -1    4.71    1.40
   6   8  -1    3.68    1.40
   6   8  -1    4.87    1.16
   6   8   0    4.64    1.43
   6  -8   0    3.13    1.36
   6  -8   0    2.47    1.21
   6   8   0    2.46    1.05
   6  -8   1    1.36    1.09
   6   8   1    1.09    1.58
   6  -8   1    0.73    1.54
   6   8   1    0.81    1.05
   6  -8   2  171.58    6.46
   6   8   2  171.62    6.46
  -6   8  -3    0.14    1.12
   6  -8   3   -0.81    1.22
   6   8   3    2.13    1.28
   6  -8   4  216.29    7.81
   6  -8   4  206.99    8.11
   6   8   4  203.01    8.13
   6   8   5    0.48    1.68
   6  -8   5    2.43    1.72
   6   8   6   -0.01    0.90
  -6  -8  -6    0.40    2.27
   6  -8   6   -0.79    1.89
   6   8   6    2.15    1.84
   6  -8   7    0.86    0.87
   6   8   7   -0.51    0.80
   6  -8   7   -0.42    0.91
   6  -8   8    0.02    0.68
   6   8   8    0.10    0.71
   6  -8   8   -0.83    0.75
   6 -10  -8    4.41    0.93
  -6 -10   7   -0.23    0.98
   6 -10  -7    0.58    1.05
   6  10  -7    1.89    1.04
  -6 -10   7    0.37    1.02
  -6  10   7   -0.06    1.06
   6 -10  -6   17.68    2.34
  -6 -10   6   17.86    1.28
  -6  10   6   16.56    1.38
  -6 -10   6   19.50    1.34
   6 -10  -6   19.51    1.37
   6  10  -6   18.63    1.38
  -6 -10   6   17.17    2.42
  -6  10   6   18.91    2.49
   6 -10  -5   -0.75    1.87
  -6 -10   5   -0.98    1.01
   6  10  -5   -0.58    1.15
   6 -10  -5   -0.63    1.11
  -6  10   5   -1.45    1.98
  -6 -10   5   -0.49    1.90
  -6 -10   4  212.83    7.66
  -6  10   4  222.23    7.68
   6  10  -4  204.62    7.65
   6 -10  -4  195.84    7.64
   6 -10  -4  211.44    8.00
   6  10  -4  204.02    8.02
   6  10  -3    1.37    1.29
   6  10  -2  693.74   25.35
   6 -10  -2  698.03   25.35
   6  10  -1    4.63    1.19
   6 -10  -1    4.48    1.22
   6 -10  -1    5.94    1.36
   6  10  -1    6.34    1.39
   6 -10   0  106.75    4.02
   6  10   0  110.64    3.98
  -6 -10   0   99.37    3.73
   6  10   0  111.56    4.04
   6 -10   0  105.03    4.01
   6 -10   1    6.93    1.61
   6  10   1    9.10    1.11
   6  10   1    7.59    1.66
   6 -10   1    6.95    1.16
   6  10   1    7.75    0.95
   6  10   2  191.27    7.22
   6 -10   2  195.49    7.23
  -6  10  -3    0.52    1.19
   6 -10   3    1.53    1.21
   6  10   3    0.43    1.23
   6 -10   4   42.10    1.75
   6  10   4   35.50    1.73
   6 -10   4   41.40    2.19
   6  10   4   37.65    2.23
  -6  10  -4   34.98    2.07
   6 -10   5    2.07    1.01
   6 -10   5   -0.23    1.65
   6  10   5    0.04    1.70
  -6 -10  -5    1.25    2.05
   6 -10   6    0.41    1.02
  -6 -10  -6    4.64    2.26
   6  10   6    0.72    1.82
   6 -10   6    3.04    1.80
   6 -10   7   -0.55    0.84
   6  10   7    0.20    0.84
   6  10   7   -0.04    0.79
   6  10   8    1.97    0.65
   6 -10   8    1.93    0.65
  -6 -10  -8    0.83    0.89
   6 -12  -8   59.65    2.08
  -6 -12   8   42.23    2.08
  -6 -12   7    1.81    1.00
   6  12  -7    1.80    1.01
   6 -12  -7    2.82    1.04
  -6 -12   7    2.13    0.98
  -6  12   7    1.85    1.04
  -6  12   6    1.33    1.13
  -6 -12   6    1.57    1.08
   6 -12  -6    0.99    2.17
  -6 -12   6    3.79    1.07
   6  12  -6    3.57    1.13
   6 -12  -6    1.55    1.13
  -6 -12   6    1.39    2.14
  -6  12   6    3.48    2.24
  -6 -12   5    0.20    1.05
  -6  12   5   -1.74    1.08
   6 -12  -5    3.00    1.96
  -6 -12   5   -0.32    1.01
   6 -12  -5    0.15    1.11
   6  12  -5    1.29    1.11
  -6  12   5   -0.64    1.97
  -6 -12   5   -0.78    1.86
  -6 -12   4    6.88    1.02
   6  12  -4    8.52    1.06
   6  12  -4    8.49    1.65
  -6  12   4    8.10    0.93
   6  12  -3    6.56    1.38
   6 -12  -2   12.10    1.57
   6  12  -2   12.04    1.57
   6 -12  -2   11.51    1.37
   6 -12  -1   29.09    1.75
   6  12  -1   31.68    1.85
   6 -12  -1   27.21    1.72
   6  12  -1   29.18    1.74
   6 -12   0  108.55    4.18
   6  12   0  104.36    4.23
   6 -12   0  110.16    4.24
   6  12   0  106.91    4.21
   6  12   1   11.42    1.05
  -6 -12  -1   10.59    1.20
   6  12   1   11.87    1.69
   6 -12   1   10.41    1.59
   6 -12   1   10.39    1.15
   6  12   1   12.69    1.16
   6 -12   2   52.32    2.31
   6  12   2   51.77    2.29
  -6  12  -3    6.67    1.35
   6 -12   3    6.72    1.31
   6  12   3    8.67    1.28
   6  12   4    0.20    0.91
   6 -12   4   -0.07    0.95
   6 -12   4   -1.34    1.43
   6  12   4   -0.49    1.45
  -6 -12  -4   -3.47    1.82
  -6  12  -4   -0.50    1.37
   6 -12   5   -1.24    1.01
   6 -12   5    0.93    1.63
   6  12   5    2.08    1.67
  -6 -12  -5    1.77    2.10
   6 -12   6   10.21    1.11
  -6 -12  -6    7.80    2.32
   6  12   6    8.11    1.89
   6 -12   6   11.17    1.89
   6  12   7    0.09    0.80
   6 -12   7   -0.29    0.78
   6  12   7   -1.64    0.79
   6 -12   7    0.16    0.89
   6 -12   8    1.68    0.58
  -6 -12  -8    1.64    0.81
  -6 -14   8   92.23    3.50
   6 -14  -7    2.11    0.98
  -6 -14   7    3.23    0.98
   6 -14  -6    3.26    2.24
  -6 -14   6    3.80    1.07
  -6  14   6    4.51    1.11
  -6 -14   6    4.40    1.10
   6  14  -6    3.58    1.10
   6 -14  -6    3.14    1.08
  -6  14   6    4.14    2.20
  -6  14   5    2.11    1.06
  -6  14   5    2.82    1.08
  -6 -14   5    1.65    1.02
   6  14  -5    2.74    2.01
  -6 -14   5    2.08    1.03
   6  14  -5    0.72    1.07
   6 -14  -5    1.19    1.06
  -6 -14   5    0.68    1.94
  -6  14   5    1.53    2.05
  -6  14   4    0.47    0.89
  -6  14   4    0.41    0.87
  -6 -14   4    1.03    0.94
  -6 -14   4    3.04    1.65
  -6  14   4    2.75    1.79
   6  14  -4    1.65    0.98
   6  14  -4    0.68    1.72
   6  14  -3   -1.29    1.40
   6 -14  -3    2.35    1.49
   6 -14  -3    0.08    1.61
   6  14  -3   -0.55    1.64
   6 -14  -2  307.14   11.17
   6 -14  -2  293.36   11.08
   6  14  -2  302.10   11.09
   6  14  -1   -0.55    1.23
   6 -14  -1    0.09    1.24
   6 -14  -1   -0.89    1.28
   6  14  -1    0.50    1.33
   6 -14   0 3494.28  127.89
   6  14   0 3562.96  127.88
   6  14   1    1.10    0.99
  -6 -14  -1    0.33    1.04
   6  14   1   -0.96    0.90
   6 -14   1    0.62    0.88
   6 -14   2  157.84    6.05
   6  14   2  164.02    6.05
  -6 -14  -2  157.41    6.15
   6  14   3   -0.26    1.19
   6 -14   3    1.44    1.18
  -6 -14  -3    1.17    1.69
  -6  14  -3    0.57    1.35
   6  14   4    3.56    0.98
   6  14   4    1.80    1.44
   6 -14   4    5.33    1.44
  -6 -14  -4    3.42    1.94
  -6  14  -4    4.39    1.47
   6 -14   4    4.09    0.97
   6  14   5   -0.65    1.67
   6 -14   5    0.32    1.59
   6 -14   5   -0.33    1.03
  -6 -14  -5    1.39    2.16
   6  14   6    8.14    0.92
   6 -14   6    7.85    0.89
   6 -14   6    7.67    1.06
   6 -14   7   -0.71    0.73
   6  14   7   -0.34    0.77
   6 -14   7   -0.26    0.85
   6 -14   8   13.48    0.86
  -6 -16   8  145.11    5.36
  -6 -16   7    3.12    0.96
  -6  16   6   41.90    1.89
  -6 -16   6   41.83    1.84
  -6 -16   6   41.80    1.91
   6 -16  -6   37.88    1.83
  -6  16   5    1.07    1.04
  -6  16   5   -0.07    1.05
   6  16  -5    1.28    2.06
  -6 -16   5   -0.58    1.02
  -6  16   5   -3.08    2.09
   6  16  -5    2.21    1.01
   6 -16  -4   28.17    2.25
   6  16  -4   33.02    2.33
  -6 -16   4   27.27    2.05
   6  16  -4   28.10    2.21
  -6  16   4   31.92    2.18
  -6 -16   4   28.51    1.44
  -6  16   4   27.34    1.47
   6  16  -3    0.89    1.50
   6 -16  -3    1.15    1.55
   6  16  -3    0.09    0.88
   6 -16  -3   -0.34    1.59
   6  16  -3   -0.24    1.51
  -6  16   3    0.64    0.78
   6  16  -2   16.97    1.49
   6  16  -2   17.47    1.57
   6 -16  -2   18.47    1.66
   6  16  -1    7.21    1.37
   6 -16  -1    6.29    1.45
   6 -16   0  781.35   28.25
   6  16   0  767.28   28.24
   6  16   1    0.27    1.02
   6  16   2   -0.41    1.08
   6 -16   2    0.81    1.08
  -6 -16  -2    0.38    1.36
  -6  16  -3    0.55    1.42
  -6 -16  -3    0.26    1.67
   6 -16   3    0.70    0.87
   6  16   3    0.36    1.19
   6 -16   3    1.16    1.18
   6  16   4    0.76    0.99
   6 -16   4    0.06    0.93
  -6 -16  -4    1.85    1.99
  -6  16  -4    4.06    1.57
   6  16   4    1.55    1.39
   6 -16   4    0.11    1.41
   6  16   5   -0.82    1.03
   6  16   5   -0.01    0.77
  -6 -16  -5   -1.61    2.25
   6 -16   5   -0.02    0.99
   6  16   5   -1.89    1.62
   6 -16   6    9.20    0.86
   6  16   6    9.89    0.90
   6 -16   6    9.52    1.05
   6 -16   7    0.45    0.84
   6  16   7    0.91    0.75
   6 -16   8   23.93    1.11
  -6 -18   8   27.26    1.20
  -6 -18   7    0.81    0.87
  -6  18   6    1.48    0.95
  -6 -18   6    2.97    1.02
  -6 -18   5   -1.80    0.99
  -6  18   5    1.09    1.00
   6 -18  -5   -2.49    2.20
   6  18  -5    1.85    2.15
   6 -18  -4  174.84    6.80
   6  18  -4  179.80    6.86
  -6  18   4  164.73    6.31
  -6 -18   4  168.57    6.25
  -6  18   3    0.84    0.77
   6  18  -3    1.52    0.92
   6  18  -3    2.23    1.64
   6 -18  -3    2.82    1.66
   6  18  -2  160.04    5.92
   6 -18  -2  164.83    6.23
   6  18  -2  151.92    6.25
   6  18  -1    5.56    1.41
   6 -18  -1    6.17    1.51
   6  18   0  195.53    7.41
   6  18   1    6.96    1.10
  -6 -18  -2   89.49    3.67
   6  18   3   -0.16    0.95
   6 -18   3   -0.76    0.88
  -6  18  -3    0.63    1.51
  -6 -18  -3    0.65    1.66
   6 -18   3   -0.65    0.80
   6  18   4    4.27    1.05
  -6 -18  -4    4.49    2.08
  -6  18  -4    6.80    1.74
   6 -18   4    2.63    0.93
   6  18   5    0.46    1.06
  -6 -18  -5   -0.70    2.30
   6 -18   5   -0.32    0.96
   6 -18   6    1.32    0.93
   6  18   7    0.70    0.74
   6 -18   7    1.40    0.81
   6  18   8    2.48    0.77
  -6 -20   8    6.70    0.54
  -6 -20   7   -0.63    0.80
  -6  20   6    3.84    0.96
  -6 -20   6    4.27    0.96
  -6 -20   5   -2.49    1.00
   6  20  -5   -0.83    2.25
  -6  20   5    2.15    1.04
   6 -20  -5   -0.44    2.26
  -6 -20   4    1.90    0.89
   6 -20  -4    1.97    1.99
   6  20  -4    1.78    1.98
  -6  20   4    1.51    0.97
   6  20  -3    0.37    0.94
   6 -20  -3   -0.84    1.74
  -6  20   3    0.63    0.87
  -6  20   2   73.97    2.90
   6  20  -2   73.41    2.94
   6 -20  -2   80.56    3.41
   6  20  -2   75.90    3.42
  -6  20   2   74.17    2.88
   6  20  -1    4.73    0.95
   6 -20  -1    5.57    1.59
   6  20  -1    4.14    1.49
   6  20   0  135.58    5.34
   6  20   1    2.82    1.08
   6  20   2   20.94    1.24
   6  20   2   21.99    1.59
   6  20   3   -1.66    0.99
   6 -20   3    0.27    0.90
   6 -20   3    0.46    0.81
  -6  20  -3    0.22    1.64
   6 -20   4    2.73    0.92
  -6 -20  -4    0.92    2.08
  -6  20  -4    1.96    1.81
   6 -20   5   -0.59    0.93
   6  20   5   -0.63    1.05
   6 -20   6    0.62    0.89
   6  20   7    1.20    0.71
   6 -20   7   -0.94    0.75
  -6 -22   7    2.23    0.71
  -6 -22   6    6.28    0.91
  -6  22   6    7.58    1.00
  -6 -22   5    0.52    0.91
  -6  22   5    0.39    1.05
   6  22  -4   26.86    2.43
  -6  22   4   23.51    1.49
  -6  22   4   25.13    1.43
  -6  22   3    2.19    0.90
   6  22  -3    1.61    1.00
   6 -22  -3    1.49    1.88
  -6  22   3    2.08    0.85
  -6  22   2  439.61   15.42
   6  22  -2  403.06   15.42
   6 -22  -2  426.69   15.71
   6  22  -2  417.90   15.79
  -6  22   2  425.82   15.41
  -6  22   1    3.27    0.78
   6  22  -1    3.77    0.97
   6 -22  -1    4.25    1.65
   6  22  -1    4.99    1.61
  -6  22   1    4.46    0.76
   6  22   0   24.60    1.64
  -6  22   0   25.73    1.24
   6  22   0   29.00    1.92
  -6  22   0   25.70    1.24
  -6  22  -1    0.93    0.68
   6  22   1    1.26    1.37
   6  22   1    0.36    1.13
  -6  22  -2   95.61    3.47
   6  22   2   85.16    3.68
   6  22   2   88.75    3.52
   6  22   3   -0.11    1.00
  -6  22  -3    0.94    1.75
   6 -22   3    0.40    0.93
   6 -22   4   51.50    2.07
   6 -22   4   46.19    2.06
  -6  22  -4   51.62    2.96
   6  22   5    0.42    1.04
   6 -22   5    1.33    0.92
   6 -22   6   -0.02    0.83
   6 -22   7   -0.17    0.67
   6  22   7   -1.76    0.99
   6  22   7    0.18    0.66
  -6  22  -7   -0.41    0.56
  -6 -24   7    0.36    0.53
  -6 -24   6    4.06    0.78
  -6  24   6    3.75    0.96
  -6  24   5    2.62    1.07
   6  24  -4    3.32    2.18
  -6  24   4    2.78    0.98
   6 -24  -4    5.34    2.14
  -6  24   4    3.11    1.00
  -6  24   3    1.15    0.94
   6  24  -3    1.76    1.02
  -6  24   3    1.11    0.99
  -6  24   2  120.04    4.40
   6  24  -2  110.94    4.44
   6 -24  -2  117.57    4.91
   6  24  -2  116.04    4.99
  -6  24   2  118.17    4.41
  -6  24   1    6.68    0.80
   6  24  -1    7.58    1.03
   6 -24  -1    5.91    1.75
   6  24  -1    5.69    1.76
  -6  24   1    7.98    0.81
  -6  24   0   34.13    1.55
   6  24   0   35.36    2.18
  -6  24   0   36.78    1.57
   6  24   1    0.26    0.91
   6  24   1   -0.01    1.46
  -6  24  -1   -0.17    0.70
   6  24   2    0.06    0.96
  -6  24  -2    0.10    1.74
  -6  24  -2    1.00    0.73
   6  24   2    0.60    1.55
   6  24   3    0.49    1.02
  -6  24  -3    0.71    0.73
   6 -24   3    1.64    0.93
  -6  24  -3    1.46    1.84
   6 -24   4    0.84    0.89
  -6  24  -4    0.21    2.04
   6 -24   5    2.19    0.86
   6  24   5    3.42    1.04
  -6  24  -6   32.84    1.49
   6 -24   6   36.80    1.53
   6  24   7    1.42    0.61
  -6  24  -7   -0.38    0.49
   6  26  -7    0.14    0.75
  -6  26   6   22.33    1.26
  -6  26   5    2.30    1.17
  -6  26   5    1.67    1.02
  -6  26   5    4.10    1.09
  -6  26   4    1.33    0.98
  -6  26   4    2.77    1.10
  -6  26   3    0.71    0.92
   6  26  -3    2.12    1.02
   6  26  -3    3.01    2.08
   6 -26  -3    1.11    2.04
  -6  26   3    2.33    1.01
  -6  26   2   21.54    1.23
   6  26  -2   20.86    1.35
   6  26  -2   19.64    2.26
   6 -26  -2   22.75    2.15
  -6  26   2   22.20    1.26
  -6  26   1    2.81    0.80
   6  26  -1    3.31    1.00
   6  26  -1    3.65    1.85
  -6  26   1    2.26    0.79
  -6  26   0  197.20    6.92
   6  26   0  173.97    7.00
   6  26   0  179.24    7.33
  -6  26   0  188.97    6.95
   6  26   1   -1.12    0.91
   6  26   1    0.41    1.55
  -6  26  -1    1.83    0.73
   6  26   2   -0.68    1.00
  -6  26  -2   -2.08    1.89
   6  26   2   -0.32    1.66
  -6  26  -2   -0.28    0.72
   6  26   3    0.29    1.04
   6 -26   3   -0.12    0.94
  -6  26  -3   -0.48    1.90
  -6  26  -3   -0.18    0.76
  -6  26  -4   79.71    3.09
   6 -26   4   73.96    3.07
  -6  26  -5   -0.58    0.72
  -6  26  -6    0.27    0.61
   6  26   7    0.32    0.51
  -6  26  -7    1.14    0.40
  -6  28   6   -0.76    0.82
  -6  28   5    0.31    0.93
  -6  28   5    0.51    1.04
  -6  28   4  139.47    5.30
  -6  28   4  141.72    5.33
  -6  28   3    0.15    0.91
   6  28  -3    1.00    0.99
   6 -28  -3    0.98    2.00
   6  28  -3    0.23    2.12
  -6  28   3    1.55    1.02
  -6  28   2   20.10    1.19
   6  28  -2   20.15    1.32
   6 -28  -2   19.58    2.18
   6  28  -2   15.22    2.27
  -6  28   2   20.71    1.26
   6  28  -2   20.74    1.66
  -6  28   1    2.15    0.78
   6  28  -1    1.38    1.01
   6  28  -1    0.49    1.95
  -6  28   1    0.76    0.89
  -6  28   0   58.25    2.31
   6  28   0   58.66    2.59
   6  28   0   55.93    2.42
   6  28   0   59.22    3.01
  -6  28   0   58.53    2.36
   6  28   1    1.25    1.30
  -6  28  -1    0.69    0.73
   6  28   1    0.84    0.96
  -6  28  -1    1.20    0.79
   6  28   1    1.54    1.61
   6  28   2   41.01    2.00
   6  28   2   45.50    2.16
  -6  28  -2   43.43    2.88
  -6  28  -2   46.03    1.87
   6  28   2   42.06    2.43
   6  28   3    0.87    1.05
   6 -28   3    0.65    0.96
  -6  28  -3    2.42    2.08
  -6  28  -3    1.61    0.77
   6  28   4  257.94    9.54
  -6  28  -4  258.74    9.49
  -6  28  -5    0.65    0.65
  -6  28  -6   22.72    1.05
  -6  30   6    7.48    0.77
   6  30  -6    8.10    0.95
  -6  30   5    3.06    0.99
   6  30  -5    0.48    1.18
  -6  30   4   37.35    1.72
  -6  30   4   38.25    1.82
   6  30  -3    5.67    1.00
  -6  30   3    6.28    0.96
  -6  30   3    6.91    1.10
   6  30  -3    8.22    1.46
  -6  30   2   16.58    1.11
   6  30  -2   20.26    1.25
   6  30  -2   19.61    2.33
  -6  30   2   16.44    1.22
   6  30  -2   20.61    1.66
  -6  30   1   -0.61    0.76
   6  30  -1    0.08    1.00
   6  30  -1   -0.20    1.98
   6  30  -1    1.44    1.51
  -6  30   1   -0.47    0.88
  -6  30   0   10.75    0.90
   6  30   0   11.71    1.48
  -6  30   0   12.79    2.21
  -6  30   0   12.76    0.99
  -6  30  -1    1.50    0.72
   6  30   1    3.07    0.94
   6  30   1    2.96    1.39
  -6  30  -1    0.57    2.09
  -6  30  -1    2.79    0.77
   6  30   2   -0.15    1.04
   6  30   2   -1.63    1.36
   6 -30   2   -0.70    0.98
  -6  30  -2   -0.34    2.12
  -6  30  -2   -0.70    0.78
   6  30   2    0.01    1.79
   6  30   3    1.34    1.03
  -6  30  -3    1.52    0.75
   6  30   3    2.70    1.27
   6  30   3    0.48    0.92
   6 -30   3    1.00    0.93
   6  30   4  136.75    5.03
  -6  30  -4  130.44    4.96
   6  30   4  133.24    5.04
  -6  30  -5    0.10    0.60
  -6  30  -6   24.80    1.06
  -6  32   6   16.41    0.83
   6  32  -6   15.56    0.88
   6  32  -5    0.69    1.07
  -6  32   5   -0.03    0.86
   6  32  -4   55.25    2.43
   6  32  -3    2.43    1.39
  -6  32   3   -1.17    0.97
  -6  32   2   10.30    0.94
   6  32  -2   12.17    1.54
  -6  32   2   12.37    1.07
   6  32  -2   11.99    1.10
  -6  32   1    3.88    0.78
   6  32  -1    1.98    1.52
  -6  32   1    1.12    0.88
   6  32  -1    2.20    0.96
  -6  32   0   15.55    1.05
  -6  32   0   14.09    0.94
  -6  32  -1    1.53    0.69
   6  32   1    2.98    0.90
  -6  32  -1    1.54    0.79
   6  32   1    4.20    1.37
   6  32   1    1.81    1.00
   6  32   2    2.38    0.99
  -6  32  -2    2.46    0.70
  -6  32  -2    2.45    0.77
   6 -32   2    3.57    0.96
   6  32   2    1.94    1.27
   6  32   2    3.44    0.99
   6  32   3   -1.57    0.96
  -6  32  -3    0.14    0.64
  -6  32  -3   -0.17    0.70
   6  32   3    1.41    1.17
   6 -32   3   -0.06    0.90
  -6  32  -4  105.36    4.03
   6  32   4  104.85    4.10
   6  32   4  113.27    4.12
  -6  32  -5    0.82    0.54
   6  32   5    0.10    0.96
   6  32   6    0.33    0.50
   6  34  -5    3.09    0.93
  -6  34   5    1.99    0.77
   6  34  -4    0.09    1.16
  -6  34   4    0.84    0.92
   6  34  -3    0.50    1.32
  -6  34   3    0.91    0.87
   6  34  -2   15.24    1.55
  -6  34   2   13.26    1.07
   6  34  -2   14.75    1.10
   6  34  -1    1.78    1.51
  -6  34   1    1.25    0.83
   6  34  -1    2.59    0.94
  -6  34   0    1.75    0.80
  -6  34  -1    1.61    0.73
   6  34   1    2.12    0.97
   6  34   1    2.16    1.29
   6  34   2    8.15    0.94
  -6  34  -2    6.77    0.81
   6  34   2    8.75    0.98
  -6  34  -2    6.19    0.93
   6 -34   2    6.47    0.96
   6  34   2    5.69    1.30
   6  34   3    1.81    0.90
  -6  34  -3    0.78    0.67
   6 -34   3   -0.34    0.85
   6  34   3    0.41    1.16
  -6  34  -4   22.19    1.07
   6  34   4   24.21    1.38
   6  34   5   -0.09    0.88
  -6  36   5   -0.33    0.58
   6  36  -5    1.34    0.63
   6  36  -4    3.27    1.05
  -6  36   4    2.40    0.82
   6  36  -3    2.65    1.24
  -6  36   3    0.73    0.77
   6  36  -2    8.19    1.37
   6  36  -2    7.22    0.93
   6  36  -1    0.22    1.43
  -6  36   1    1.30    0.77
   6  36  -1   -0.27    0.89
  -6  36   0    3.84    0.78
  -6  36  -1   -0.26    0.73
   6  36   1    0.14    0.91
   6 -36   1    0.98    0.84
  -6  36  -2    4.95    0.72
   6  36   2    8.62    1.27
   6 -36   2    8.11    0.91
   6  36   2    7.23    0.92
  -6  36  -3   -0.70    0.59
   6 -36   3   -0.55    0.73
   6  36   3    0.34    1.10
   6  36   4   57.37    2.35
   6  36   5   -0.19    0.45
   6  36   5   -0.38    0.72
   6  38  -4   39.78    1.70
   6  38  -3    0.36    1.06
  -6  38   3    0.91    0.79
   6  38  -2    0.70    1.24
   6  38  -1   -0.29    0.84
   6  38  -1    1.04    1.33
   6 -38   0    4.46    0.80
  -6  38   0    0.99    0.67
   6  38   0    3.29    1.39
   6 -38   1   -0.31    0.79
  -6  38  -1   -0.80    0.83
   6  38   1   -0.40    0.85
   6 -38   2    1.24    0.76
   6  38   3    0.62    0.98
   6 -38   3   -0.97    0.58
   6  38   4    8.65    0.87
   6  40  -3    0.00    0.88
  -6  40   3   -0.03    0.64
   6 -40  -2    0.61    0.65
   6  40  -2    0.14    1.06
  -6  40   2    1.09    0.70
   6  40  -1    0.43    1.18
   6  40  -1   -0.33    0.77
   6 -40   0   -0.02    0.71
   6  40   1   -0.03    0.75
   6 -40   1    0.03    0.69
  -6  40  -1    0.27    0.72
   6 -40   2   39.75    1.62
   6  42  -2    1.56    0.84
  -6  42   2    0.55    0.55
  -6  42   1   -0.20    0.63
  -6  42   0   52.97    1.94
   6 -42   0   45.90    1.93
   6  42   1   -0.26    0.62
   6 -42   1    0.15    0.56
   7  -1  -9   -0.27    0.63
   7  -1  -8   18.84    1.20
  -7   1   8   18.14    1.12
  -7  -1   8   17.76    1.13
   7  -1  -7   -0.53    1.09
  -7  -1   7    0.54    1.00
  -7   1   7    1.12    0.99
  -7  -1   7    1.01    0.99
   7   1  -6    2.21    1.95
   7  -1  -6    2.54    1.97
  -7   1   6    1.49    1.06
  -7  -1   6    3.82    1.05
  -7  -1   6    2.01    1.10
   7  -1  -6    4.22    1.23
  -7  -1   6    3.08    2.20
   7  -1  -5    1.55    1.12
   7   1  -5   -2.71    1.70
   7  -1  -5    2.85    1.70
  -7  -1   5   -1.25    0.99
  -7   1   5    1.24    0.97
   7   1  -4  246.29    9.40
   7  -1  -4  255.17    9.42
   7   1  -3   18.17    1.49
   7  -1  -3   17.17    1.52
   7  -1  -2  162.93    6.03
   7   1  -2  157.67    6.00
   7  -1  -1    3.54    1.37
   7  -1  -1    4.45    1.17
   7   1  -1    2.59    1.12
   7  -1   0    2.33    1.00
   7  -1   0    2.77    1.40
   7  -1   1   11.17    1.29
   7  -1   1   11.65    1.50
   7  -1   2   16.00    1.29
   7  -1   2   13.93    1.62
   7  -1   3   -0.26    1.12
   7  -1   4  114.34    4.66
   7  -1   5    1.73    1.67
   7   1   5   -0.26    0.91
   7   1   5    0.34    0.79
   7  -1   5   -0.44    0.78
   7  -1   5    0.06    0.92
   7   1   6  267.69   10.06
   7  -1   6  268.27   10.05
   7   1   6  279.38   10.07
   7  -1   6  288.84   10.08
   7  -1   6  256.33   10.56
   7   1   7    0.35    0.87
   7  -1   7   -0.10    0.90
   7  -1   8   33.96    1.50
   7  -3  -9    0.81    0.59
   7  -3  -8   14.56    1.12
  -7  -3   8   13.51    1.03
   7  -3  -7    3.10    1.10
  -7   3   7    3.51    1.02
  -7  -3   7    3.80    1.01
  -7  -3   7    4.72    1.03
   7  -3  -6    3.58    2.03
  -7  -3   6    3.79    1.09
  -7   3   6    4.06    1.07
  -7  -3   6    4.91    1.08
   7  -3  -6    4.17    1.20
  -7  -3   6    3.04    2.15
  -7   3   6    3.72    2.25
  -7  -3   5    3.76    1.00
  -7   3   5    3.02    1.00
   7  -3  -5    4.13    1.12
   7   3  -5    1.99    1.59
   7  -3  -5    5.99    1.75
  -7   3   5    5.13    1.00
   7   3  -4   39.48    2.18
   7  -3  -4   43.72    2.31
   7  -3  -4   41.83    1.88
   7   3  -3    6.01    1.26
   7  -3  -3    1.65    1.36
   7  -3  -2   69.25    3.00
   7   3  -2   72.90    2.87
   7  -3  -1    6.62    1.40
   7   3  -1    5.47    1.06
   7  -3  -1    6.28    1.25
   7  -3   0  196.87    7.36
   7  -3   1   44.44    2.34
   7  -3   1   46.36    2.13
   7  -3   2  264.25    9.96
   7  -3   2  269.27    9.90
   7  -3   3    0.02    1.16
  -7   3  -3    1.81    0.90
   7  -3   4  287.54   10.81
   7  -3   5   -0.49    1.61
   7  -3   5    3.57    0.78
   7   3   5    0.60    0.81
   7   3   5    1.93    0.89
   7  -3   5    0.67    0.97
   7   3   6   29.07    1.49
   7  -3   6   30.67    1.54
   7  -3   6   25.50    2.39
   7   3   6   27.27    2.38
   7   3   6   31.84    1.48
   7  -3   7    1.48    0.93
   7  -3   7    1.39    0.92
   7   3   7    0.43    0.84
   7  -3   8    8.62    0.83
   7  -3   8    8.78    0.83
  -7  -5   8    1.45    0.86
   7   5  -8    3.23    0.94
   7  -5  -8    0.27    0.96
  -7   5   7    3.26    0.98
  -7  -5   7    2.71    1.00
   7   5  -7    1.49    1.08
   7  -5  -7   -0.36    1.10
  -7   5   7    1.44    1.05
  -7  -5   7    1.02    1.01
   7  -5  -6   47.27    3.02
  -7   5   6   49.64    2.21
  -7  -5   6   51.35    2.24
  -7   5   6   52.82    2.28
   7  -5  -6   54.10    2.29
   7   5  -6   53.02    2.31
  -7  -5   6   52.13    3.18
  -7   5   6   47.56    3.24
  -7   5   5    3.25    0.99
   7   5  -5    1.34    1.18
   7  -5  -5    1.91    1.12
   7   5  -5    1.60    1.46
   7  -5  -5   -0.04    1.77
  -7   5   5    1.77    1.07
   7   5  -4   78.88    3.34
   7  -5  -4   75.33    3.53
   7   5  -4   84.85    3.16
   7  -5  -4   79.27    3.16
   7   5  -3    0.31    1.10
   7  -5  -3    0.11    1.35
   7  -5  -2   55.45    2.47
   7   5  -2   54.05    2.47
   7  -5  -2   53.51    2.40
   7   5  -2   49.02    2.18
   7   5  -2   51.65    2.39
   7   5  -1    1.34    1.17
   7  -5  -1    2.51    1.37
   7   5  -1    3.73    1.43
   7  -5  -1    2.18    1.24
   7  -5   0 1740.56   63.80
   7   5   0 1780.34   63.81
   7  -5   1    1.03    1.12
   7  -5   1    0.53    1.50
   7   5   1    0.38    1.11
   7   5   1    0.84    1.54
   7  -5   2    2.34    1.64
   7   5   2    3.39    1.61
   7  -5   2    1.93    1.15
   7   5   2    2.38    1.13
   7  -5   3    1.01    1.19
   7   5   3    2.01    1.26
  -7   5  -3   -0.33    0.99
   7   5   4    3.94    1.49
   7  -5   4    6.90    1.45
   7   5   5    0.32    0.84
   7  -5   5   -0.77    0.77
   7  -5   5    0.08    0.94
   7  -5   5   -0.16    1.64
   7   5   5    0.12    1.65
   7  -5   6    2.51    0.99
   7   5   6    1.41    0.89
   7   5   6    0.90    0.91
  -7  -5  -6    1.38    2.28
   7   5   6    0.45    1.86
   7  -5   6    4.04    1.91
   7  -5   7   -0.33    0.91
   7   5   7    0.96    0.88
   7  -5   7    0.37    0.90
   7   5   7    0.49    0.81
   7  -5   8   -0.24    0.71
   7   5   8    0.56    0.72
   7  -5   8    1.39    0.75
  -7  -7   8    8.56    0.93
   7   7  -8    8.55    0.98
   7  -7  -8   10.48    1.02
   7   7  -7   -0.75    1.07
   7  -7  -7    1.62    1.08
  -7  -7   7    2.36    1.01
  -7   7   7    0.52    1.05
  -7   7   6   61.14    2.61
  -7  -7   6   63.07    2.66
  -7   7   6   66.08    2.70
   7   7  -6   65.74    2.69
   7  -7  -6   66.96    2.68
  -7   7   6   68.74    3.65
  -7  -7   6   62.47    3.55
   7  -7  -6   58.14    3.42
  -7   7   5    5.38    1.09
   7   7  -5    5.53    1.18
   7  -7  -5    4.28    1.13
   7  -7  -5    5.89    1.85
  -7  -7   5    4.26    1.03
  -7   7   5    3.15    1.00
  -7   7   4   -0.33    0.86
   7   7  -4    0.46    1.07
   7  -7  -4    0.20    1.04
   7   7  -4   -0.79    1.15
   7  -7  -4   -0.57    1.59
   7   7  -3    4.10    0.96
   7  -7  -3    5.14    1.34
   7   7  -3    4.28    1.32
   7  -7  -2  126.17    5.03
   7   7  -2  124.32    5.03
   7   7  -2  134.22    5.03
   7  -7  -2  133.45    5.06
   7  -7  -1    1.88    1.41
   7   7  -1    1.06    1.41
   7   7  -1    2.48    1.19
   7   7   0   26.81    1.82
   7  -7   0   29.29    1.80
   7   7   0   27.55    1.56
   7   7   1    1.72    1.59
   7  -7   1    0.44    1.16
   7   7   1    0.40    1.13
   7  -7   1   -0.39    1.58
   7   7   2   84.40    3.71
   7  -7   2   85.93    3.71
   7  -7   2   86.77    3.48
   7   7   2   87.04    3.49
   7   7   3    1.10    1.25
   7  -7   3    1.64    1.23
  -7   7  -3    0.29    1.10
   7   7   4   97.70    4.12
   7  -7   4   96.15    4.07
   7   7   5    1.51    0.82
   7  -7   5    0.48    1.64
   7   7   5    0.20    1.65
   7   7   6   44.96    1.97
   7   7   6   48.14    2.00
   7   7   6   42.50    2.78
   7  -7   6   48.85    2.83
  -7  -7  -6   51.18    3.22
   7   7   7    0.83    0.81
   7  -7   7    0.31    0.91
   7   7   7    0.37    0.84
   7  -7   7    0.26    0.85
   7  -7   8    0.85    0.75
   7  -7   8    0.35    0.67
   7   7   8   -0.26    0.68
   7  -9  -8   23.14    1.24
   7   9  -8   19.95    1.21
   7   9  -7   -0.57    1.04
   7  -9  -7    2.52    1.08
  -7  -9   7    0.24    0.99
  -7   9   7    2.06    1.06
  -7  -9   7    1.76    1.00
   7  -9  -6    5.36    2.10
  -7   9   6    4.51    1.15
  -7  -9   6    2.74    1.11
  -7  -9   6    3.06    1.07
  -7   9   6    3.88    0.96
   7   9  -6    2.10    1.17
   7  -9  -6    4.41    1.15
  -7  -9   6    3.24    2.21
  -7   9   6    0.55    2.34
  -7   9   5   -1.19    1.03
   7  -9  -5   -1.27    1.89
  -7  -9   5    0.40    1.02
  -7   9   5    0.06    0.94
   7   9  -5    0.90    1.15
   7  -9  -5    0.73    1.12
  -7  -9   5   -1.15    1.94
  -7   9   5   -3.40    2.10
  -7   9   4  178.79    6.28
   7  -9  -4  163.80    6.59
   7   9  -4  159.05    6.62
  -7   9   4  179.72    6.26
   7  -9  -4  159.77    6.24
   7   9  -4  162.60    6.25
   7  -9  -3    2.17    1.40
   7   9  -3    0.26    1.28
   7  -9  -2   63.91    2.98
   7   9  -2   71.59    2.97
   7  -9  -1   -0.71    1.37
   7   9  -1    1.27    1.43
   7   9  -1    0.59    1.22
   7  -9   0    6.58    1.43
   7   9   0    6.53    1.53
   7  -9   0    7.21    1.26
   7   9   0    6.91    1.16
   7  -9   1    0.76    1.62
   7   9   1    1.27    1.71
   7  -9   1    2.01    1.15
   7   9   1    1.33    1.18
   7   9   2   14.94    1.34
   7  -9   2   16.91    1.36
   7  -9   3    1.64    1.25
   7   9   3    1.13    1.24
   7   9   4  111.87    4.48
   7  -9   4  108.16    4.45
   7   9   4  106.45    4.05
   7  -9   4  107.52    4.08
   7   9   5    0.56    1.65
   7  -9   5    0.16    1.66
   7  -9   5    0.16    0.98
  -7  -9  -6   23.26    2.60
   7   9   6   24.52    2.24
   7  -9   6   19.38    2.15
   7   9   6   23.76    1.31
   7   9   7   -1.59    0.82
   7   9   7   -0.45    0.84
   7  -9   8    1.52    0.74
   7   9   8    0.30    0.65
   7  -9   8    0.23    0.63
   7 -11  -8   17.17    1.06
  -7 -11   8   12.23    1.00
   7  11  -7    5.83    1.05
   7 -11  -7    5.32    1.07
  -7 -11   7    7.40    1.04
  -7  11   7    7.28    1.10
  -7 -11   7    6.42    1.04
   7 -11  -6    6.81    2.22
  -7 -11   6    8.94    1.13
  -7  11   6    7.57    1.19
  -7 -11   6    6.98    1.14
   7  11  -6    7.82    1.19
   7 -11  -6    8.46    1.16
  -7 -11   6    4.44    2.23
  -7  11   6    7.04    2.36
   7 -11  -5   -1.42    1.94
  -7 -11   5   -1.46    1.04
   7  11  -5    1.13    1.13
   7 -11  -5    0.32    1.09
  -7 -11   5    0.50    1.94
  -7  11   5    2.62    2.03
  -7 -11   4   15.62    1.14
   7  11  -4   13.15    1.78
  -7  11   4   15.04    1.10
   7 -11  -4   13.78    1.15
   7  11  -4   14.98    1.17
   7 -11  -4   14.36    1.83
   7  11  -3   13.25    1.77
   7 -11  -3   11.38    1.73
   7  11  -3   10.45    1.51
   7 -11  -2    1.55    1.49
   7  11  -2    0.75    1.54
   7 -11  -1   12.88    1.33
   7  11  -1   10.51    1.35
   7 -11  -1   11.68    1.53
   7  11  -1   12.81    1.62
   7 -11   0    4.40    1.28
   7  11   0    4.71    1.16
   7 -11   0    3.73    1.39
   7  11   0    5.05    1.47
   7  11   1    1.80    1.13
   7  11   1    0.02    1.67
   7 -11   1    0.06    1.09
   7 -11   1    0.74    1.56
   7  11   1    1.79    0.94
   7 -11   2  123.64    4.81
   7  11   2  125.06    4.80
   7 -11   3    8.28    1.31
   7  11   3    7.15    1.29
   7 -11   4  176.96    6.32
   7  11   4  167.79    6.33
   7  11   4  163.94    6.64
   7 -11   4  171.67    6.64
  -7  11  -4  161.86    6.58
   7 -11   5    0.38    0.99
  -7 -11  -5    1.89    2.15
   7  11   5    2.35    1.69
   7 -11   5    1.77    1.69
   7 -11   6    3.62    1.02
   7 -11   6    4.72    0.92
   7  11   6    6.74    0.94
  -7 -11  -6    2.91    2.23
   7  11   6    1.08    1.83
   7 -11   6    4.89    1.83
   7 -11   7    0.01    0.79
   7  11   7   -0.28    0.80
   7  11   7   -0.46    0.79
   7 -11   8    5.83    0.63
  -7 -11  -8    7.59    0.87
   7 -13  -8  133.80    4.40
  -7 -13   8  100.10    4.41
  -7 -13   7    5.77    1.01
   7 -13  -7    4.31    1.05
  -7 -13   7    5.53    0.97
  -7  13   7    5.50    1.03
  -7 -13   6   98.94    3.78
   7 -13  -6   89.62    4.53
  -7 -13   6   95.77    4.50
   7  13  -6   94.85    3.75
   7 -13  -6   97.19    3.75
  -7  13   6   91.70    4.55
  -7 -13   6   98.60    3.76
  -7  13   6   98.47    3.77
  -7 -13   5    0.89    1.06
  -7  13   5    1.46    1.10
   7 -13  -5    4.08    2.02
  -7 -13   5    1.43    1.05
   7  13  -5    0.30    1.08
   7 -13  -5    1.22    1.08
   7  13  -5    2.31    2.26
  -7 -13   5    0.66    1.95
  -7  13   5   -1.07    2.08
   7  13  -4    8.12    1.85
  -7  13   4    7.93    0.99
  -7 -13   4    6.21    1.01
   7  13  -4    8.90    1.04
   7 -13  -4    7.52    1.01
   7 -13  -4    9.79    1.99
   7  13  -4    8.50    2.02
   7 -13  -3    2.01    1.64
   7  13  -3    2.94    1.71
   7  13  -3    1.72    1.39
   7 -13  -2  161.27    6.10
   7 -13  -2  157.68    6.07
   7  13  -2  157.18    6.08
   7  13  -1    2.77    1.24
   7 -13  -1    0.60    1.25
   7 -13  -1    0.93    1.40
   7  13  -1    1.70    1.41
   7 -13   0  515.04   19.13
   7  13   0  530.15   19.11
   7  13   0  517.42   19.08
   7 -13   0  526.23   19.06
  -7 -13  -1    3.54    1.02
   7 -13   1    3.14    0.98
   7  13   1    4.87    1.00
   7 -13   1    3.56    1.53
   7  13   1    3.48    1.67
   7  13   1    3.95    0.96
  -7 -13  -2  259.16    9.99
   7 -13   2  272.16    9.94
   7  13   2  270.77    9.94
   7  13   3   10.66    1.37
   7 -13   3    8.83    1.34
  -7  13  -3   10.66    1.45
  -7 -13  -3    9.05    1.80
   7  13   4   15.28    1.15
   7 -13   4   16.37    1.14
   7  13   4   15.95    0.99
   7 -13   4   17.79    0.98
  -7 -13  -4   15.82    2.15
  -7  13  -4   15.19    1.63
   7  13   4   14.48    1.68
   7 -13   4   13.50    1.62
   7 -13   5    0.44    0.97
   7 -13   5   -0.10    0.84
   7  13   5    0.92    0.84
  -7 -13  -5    0.46    2.15
   7  13   5   -1.31    1.69
   7 -13   5   -0.18    1.65
   7 -13   6   -0.82    0.84
   7  13   6    0.83    0.85
   7 -13   6   -0.23    0.97
   7 -13   7   -0.70    0.73
   7  13   7    0.55    0.76
   7  13   7    1.63    0.78
   7 -13   7    0.81    0.87
   7 -13   8    6.03    0.56
  -7 -13  -8    9.45    0.76
  -7 -15   8  134.75    4.99
   7 -15  -7   12.58    1.09
  -7 -15   7   13.84    1.11
   7 -15  -6    0.15    1.05
   7  15  -6   -0.45    1.06
  -7 -15   6    1.03    1.03
  -7  15   6   -0.59    1.06
  -7 -15   6    0.55    1.08
  -7  15   5    2.18    1.08
  -7 -15   5    0.74    1.02
  -7 -15   5    2.90    1.05
   7  15  -5    2.27    1.06
   7 -15  -5    2.23    1.05
   7  15  -5    3.57    2.25
  -7  15   5   -2.20    2.07
   7 -15  -4  116.18    4.88
   7  15  -4  122.64    4.93
  -7  15   4  116.81    4.48
  -7 -15   4  115.34    4.45
  -7  15   4  119.31    4.50
   7  15  -4  119.60    5.03
   7 -15  -3    0.10    1.62
   7  15  -3    1.10    1.64
  -7  15   3    0.52    0.80
   7  15  -3    0.44    1.47
   7 -15  -3   -0.55    1.58
  -7  15   3    0.89    0.79
   7 -15  -2   18.51    1.64
   7  15  -2   14.03    1.56
   7 -15  -2   17.19    1.66
   7  15  -2   17.38    1.64
   7  15  -1    7.01    1.35
   7 -15  -1    7.32    1.40
   7 -15  -1    8.20    1.37
   7 -15   0  678.37   25.01
   7  15   0  702.54   24.99
   7 -15   0  676.86   24.91
   7  15   1   32.26    1.62
   7 -15   2   81.56    3.27
   7  15   2   84.61    3.28
  -7 -15  -3    1.18    1.70
  -7  15  -3   -0.43    1.41
   7 -15   3   -0.01    0.82
   7 -15   3    0.45    0.89
   7  15   3    0.93    1.26
   7 -15   3    1.01    1.23
  -7 -15  -4   13.29    2.18
  -7  15  -4   10.71    1.71
   7  15   4   11.99    1.11
   7 -15   4   12.09    1.05
   7  15   4   11.79    0.86
   7 -15   4   11.17    0.99
   7 -15   4   11.84    1.54
   7  15   4   11.28    1.55
   7 -15   5    0.41    0.78
   7  15   5    1.48    0.81
   7 -15   5    0.49    0.98
  -7 -15  -5    2.10    2.26
   7 -15   6   35.84    1.63
   7  15   6   36.93    1.66
   7 -15   6   40.51    1.75
   7  15   7   -0.31    0.75
   7 -15   7   -1.72    0.85
   7 -15   7    0.33    0.66
   7 -15   8    7.67    0.70
  -7 -17   8  122.34    4.52
  -7 -17   7    7.21    0.95
  -7 -17   6    5.62    1.07
  -7 -17   5    2.92    1.03
   7  17  -5    3.56    2.21
  -7  17   5    3.59    1.12
  -7  17   4   22.71    2.13
  -7  17   4   26.18    1.45
  -7  17   4   25.61    1.41
  -7 -17   4   25.88    1.38
   7  17  -4   28.25    2.32
   7 -17  -4   27.49    2.32
   7  17  -3   -0.25    1.52
  -7  17   3    1.13    0.84
   7 -17  -3   -0.91    1.67
  -7  17   3   -0.52    0.85
   7  17  -2  141.88    5.29
   7 -17  -2  150.18    5.61
   7  17  -2  133.78    5.62
   7  17  -2  141.29    5.44
   7 -17  -1    6.38    1.50
   7  17  -1    3.90    1.37
   7  17   0  191.56    7.26
   7  17   1    3.08    1.01
   7  17   2  356.64   13.11
  -7 -17  -3    1.64    1.71
  -7  17  -3    6.79    1.56
   7 -17   3    3.01    0.82
   7  17   3    2.87    0.96
   7 -17   3    3.55    0.91
   7  17   3    4.99    1.29
  -7 -17  -4    0.12    2.11
  -7  17  -4    2.32    1.64
   7  17   4   -0.32    1.01
   7 -17   4   -0.07    0.92
   7 -17   4   -0.61    0.89
   7  17   4    0.81    1.43
  -7 -17  -5   -0.19    2.33
   7  17   5   -0.74    0.75
   7 -17   5    0.41    0.98
   7 -17   6    5.48    0.97
   7 -17   7    0.27    0.79
   7  17   7    0.04    0.74
  -7  17  -8    0.28    0.41
  -7 -19   8    1.73    0.52
  -7 -19   7    1.21    0.83
  -7  19   6   -0.59    0.93
  -7 -19   6    1.75    0.97
  -7 -19   5   -0.90    0.97
   7  19  -5   -1.02    2.21
  -7  19   5   -1.97    1.05
   7 -19  -5    1.18    2.18
   7  19  -4   21.84    2.30
   7 -19  -4   21.12    2.30
  -7  19   4   16.53    1.25
  -7 -19   4   20.52    1.19
   7  19  -3   13.81    1.13
   7 -19  -3   16.14    1.95
  -7  19   3   13.79    1.07
   7  19  -2  112.73    4.35
   7 -19  -2  119.27    4.74
   7  19  -2  117.02    4.75
  -7  19   2  114.83    4.30
   7  19  -1    2.72    1.44
   7 -19  -1    4.85    1.50
   7  19   0   13.72    1.49
   7  19   1    0.99    1.08
   7  19   1   -1.16    1.02
   7  19   2    3.28    0.92
   7 -19   2    3.20    0.87
   7  19   2    3.69    1.14
   7  19   2    3.37    1.31
   7 -19   3    1.88    0.84
   7  19   3    2.45    0.98
  -7  19  -3    1.55    1.61
   7 -19   3    2.65    0.93
   7 -19   4    9.84    1.02
  -7  19  -4    7.31    1.90
   7 -19   4    9.53    0.99
   7 -19   5    0.42    0.95
   7 -19   6    0.18    0.90
   7  19   7    0.27    0.70
   7 -19   7    0.73    0.75
  -7 -21   7    0.89    0.72
  -7 -21   6    2.16    0.87
  -7  21   6    2.98    0.94
  -7 -21   5    0.80    0.93
  -7  21   5    0.21    1.08
   7 -21  -4   49.46    2.85
   7  21  -4   47.36    2.92
  -7  21   4   40.69    1.94
  -7 -21   4   39.99    1.81
   7  21  -3    6.62    1.03
   7 -21  -3    7.73    1.95
  -7  21   3    7.22    0.97
   7  21  -2   51.88    2.18
   7 -21  -2   55.10    2.75
   7  21  -2   49.78    2.72
  -7  21   2   50.05    2.08
   7  21  -1    3.12    1.55
   7 -21  -1    5.18    1.63
  -7  21   1    4.40    0.77
   7  21   0   34.15    1.81
   7  21   0   33.42    2.05
   7  21   1    0.11    1.33
   7  21   1    0.26    1.05
   7  21   2    0.52    0.91
   7 -21   2   -0.21    0.89
   7  21   2    0.62    1.38
   7  21   3   -0.08    1.01
   7 -21   3    0.31    0.93
  -7  21  -3    1.35    1.78
   7 -21   3    0.85    0.82
   7 -21   4   45.54    1.92
   7 -21   4   42.92    1.89
  -7  21  -4   39.88    2.74
   7 -21   5   -1.34    0.94
   7 -21   6   -0.28    0.85
   7  21   7    0.05    0.67
   7 -21   7    0.60    0.68
   7  21   7   -0.01    0.97
  -7 -23   7    2.01    0.60
  -7  23   6   13.24    1.08
  -7 -23   6   14.99    0.97
  -7  23   5    1.80    1.05
  -7 -23   5    0.55    0.86
   7  23  -4   23.86    2.46
   7 -23  -4   22.08    2.36
  -7  23   4   18.70    1.30
  -7  23   3    0.47    0.99
   7  23  -3   -0.17    1.00
   7  23  -3   -0.05    1.95
   7 -23  -3    1.06    1.93
  -7  23   3    1.16    0.94
  -7  23   2    3.94    0.85
   7  23  -2    3.29    1.04
   7 -23  -2    3.89    1.85
   7  23  -2    1.96    1.78
  -7  23   2    3.24    0.85
  -7  23   1   -0.26    0.74
   7 -23  -1   -2.45    1.68
  -7  23   1   -0.19    0.76
   7  23   0   13.87    1.45
  -7  23   0   12.40    0.97
   7  23   0   15.22    1.11
   7  23   0   14.50    1.69
  -7  23   0   13.86    0.96
   7  23   1    0.73    1.42
  -7  23  -1    0.68    0.73
   7  23   1   -1.10    0.91
   7 -23   2    8.48    0.97
   7  23   2    6.66    1.54
   7  23   2    5.12    1.03
   7  23   3    0.42    1.02
   7 -23   3   -0.08    0.95
  -7  23  -3   -2.55    1.86
   7 -23   4   -0.50    0.89
  -7  23  -4   -0.76    2.01
   7 -23   4   -0.40    0.89
   7 -23   5    0.87    0.88
   7 -23   6    2.78    0.79
   7  23   6    0.53    1.12
   7  23   7    1.17    0.62
   7  23   7   -0.19    0.89
  -7  25   6   -0.14    0.88
  -7  25   5    4.41    1.08
   7  25  -4    0.06    2.24
  -7  25   4    2.26    1.03
   7 -25  -4    2.07    2.21
  -7  25   4    1.09    1.08
  -7  25   3    1.29    0.96
   7  25  -3    2.62    1.02
   7  25  -3    1.96    2.01
   7 -25  -3    0.13    2.05
  -7  25   3    0.38    1.03
  -7  25   2    7.70    0.91
   7  25  -2    5.03    1.09
   7 -25  -2    5.31    1.87
   7  25  -2    8.88    1.96
  -7  25   2    5.85    0.96
  -7  25   1   -0.83    0.79
   7  25  -1    0.70    0.99
   7  25  -1   -0.63    1.77
  -7  25   1    0.93    0.82
  -7  25   0   58.16    2.28
   7  25   0   55.74    2.35
   7  25   0   56.97    2.84
   7  25   0   52.80    2.56
  -7  25   0   56.98    2.31
   7  25   1    1.02    0.90
   7  25   1    0.94    1.51
  -7  25  -1    1.54    0.78
   7  25   2    4.71    1.02
   7 -25   2    5.31    0.97
  -7  25  -2    6.04    1.88
  -7  25  -2    3.23    0.79
   7  25   2    4.35    1.60
   7  25   3   -0.08    1.03
   7 -25   3    0.23    0.96
  -7  25  -3    0.47    1.92
  -7  25  -3    0.82    0.76
  -7  25  -4   13.42    0.99
   7  25   4   14.48    1.19
   7 -25   4   12.64    1.03
   7 -25   5   -0.65    0.79
  -7  25  -5   -0.43    0.73
  -7  25  -6    5.02    0.68
   7  25   6    4.09    1.05
   7  25   7   -0.49    0.54
   7  25   7    0.29    0.80
  -7  25  -7   -0.05    0.43
  -7  27   6    0.71    0.81
  -7  27   5    0.44    1.05
  -7  27   5    0.55    0.98
  -7  27   4   31.37    1.70
  -7  27   4   38.87    1.77
  -7  27   3    4.88    0.96
   7 -27  -3    2.76    2.08
   7  27  -3    3.02    2.13
  -7  27   3    3.11    1.07
  -7  27   2    0.39    0.88
   7  27  -2    0.18    1.05
   7 -27  -2    2.29    1.96
   7  27  -2    2.09    2.03
  -7  27   2    2.14    0.93
  -7  27   1    1.74    0.82
   7  27  -1    0.45    1.02
   7  27  -1   -0.10    1.88
  -7  27   1    1.00    0.85
  -7  27   0    9.31    0.86
   7  27   0   10.47    1.10
   7  27   0    8.78    1.73
   7  27   0    9.94    1.55
  -7  27   0    8.74    0.94
  -7  27  -1    0.40    0.76
   7  27   1   -0.81    0.92
  -7  27  -1    0.68    0.74
   7  27   1    1.40    1.58
   7  27   2    5.00    1.01
   7 -27   2    5.47    1.00
  -7  27  -2    6.55    2.04
  -7  27  -2    4.35    0.76
   7  27   2    4.07    1.71
   7  27   3    0.67    1.02
   7 -27   3    1.22    0.97
   7  27   3    1.03    0.90
  -7  27  -3    0.97    2.06
  -7  27  -3   -0.59    0.76
   7 -27   4   19.48    1.19
  -7  27  -4   21.69    1.16
   7  27   4   22.90    1.34
  -7  27  -5    0.25    0.70
  -7  27  -6   33.43    1.41
   7  29  -6    1.40    0.79
  -7  29   6    1.52    0.71
   7  29  -6    1.40    0.96
  -7  29   5    2.20    1.01
  -7  29   4   49.36    2.27
  -7  29   4   58.88    2.33
  -7  29   3    3.18    0.95
  -7  29   3    2.35    1.08
  -7  29   2   27.14    1.40
   7  29  -2   28.97    1.52
   7  29  -2   27.97    2.53
  -7  29   2   27.49    1.49
   7  29  -2   28.07    1.82
  -7  29   1    0.29    0.77
   7  29  -1    0.72    1.01
   7  29  -1    1.76    1.97
  -7  29   1   -0.03    0.93
   7  29   0   13.30    1.13
  -7  29   0   12.23    0.92
  -7  29   0   11.84    1.02
   7  29   1    2.85    1.03
   7  29   1    1.33    0.92
  -7  29  -1    0.56    0.74
  -7  29  -1   -0.48    0.78
   7  29   1   -1.11    1.63
   7  29   2    3.93    1.05
   7 -29   2    5.15    1.00
   7  29   2    6.23    1.04
  -7  29  -2    6.28    2.14
   7  29   2    4.75    1.76
  -7  29  -2    4.49    0.83
  -7  29  -3    0.14    0.77
   7  29   3   -0.77    1.02
   7 -29   3    0.42    0.94
   7  29   4   81.58    3.12
  -7  29  -4   85.48    3.05
  -7  29  -5   -0.65    0.63
   7  29   6  113.65    3.90
  -7  29  -6   97.18    3.87
   7  31  -6    0.91    0.66
  -7  31   6    0.70    0.56
   7  31  -6    0.23    0.79
  -7  31   5    1.17    0.92
   7  31  -5    0.47    1.10
   7  31  -4    3.52    1.29
  -7  31   3    3.24    0.89
   7  31  -3    3.69    1.41
  -7  31   3    4.38    1.04
   7  31  -2   69.70    2.71
  -7  31   2   62.67    2.66
   7  31  -2   70.01    2.91
  -7  31   2   67.51    2.72
   7  31  -1    0.67    1.00
  -7  31   1    0.04    0.76
  -7  31   1    0.20    0.84
  -7  31   0   34.10    1.52
   7  31   0   36.16    1.89
   7  31   0   36.12    1.67
  -7  31   0   36.30    2.71
  -7  31   0   29.85    1.57
  -7  31  -1   -0.02    0.71
   7  31   1    0.53    0.86
   7  31   1    0.62    1.63
  -7  31  -1    0.44    0.77
   7  31   1   -0.36    1.00
   7  31   1   -0.79    1.38
  -7  31  -2  101.97    3.93
   7  31   2   96.18    3.99
  -7  31  -2  102.90    3.95
   7 -31   2  108.62    3.97
   7  31   2  108.57    3.98
   7  31   3    0.45    0.97
  -7  31  -3    0.05    0.72
   7 -31   3   -0.04    0.93
  -7  31  -4   37.09    1.58
  -7  31  -5   -0.15    0.56
   7  31   6   35.63    1.33
  -7  31  -6   29.48    1.28
   7  33  -5   -0.01    0.97
  -7  33   5   -0.70    0.81
   7  33  -4   42.29    2.00
   7  33  -3   -0.26    1.31
  -7  33   3    0.40    0.95
  -7  33   2    5.16    0.82
   7  33  -2    5.46    1.42
  -7  33   2    5.50    0.99
   7  33  -2    5.15    0.96
  -7  33   1   -1.24    0.76
  -7  33   1    0.37    0.83
   7  33  -1   -0.08    0.93
  -7  33   0    5.73    0.76
  -7  33   0    5.41    0.90
   7  33   0    6.66    1.02
  -7  33  -1   -0.39    0.69
   7  33   1   -0.93    1.62
  -7  33  -1   -0.20    0.75
   7  33   1    0.94    0.96
   7 -33   1   -0.63    0.89
   7  33   1    0.65    1.29
   7  33   2    0.96    0.89
  -7  33  -2    0.77    0.64
  -7  33  -2    0.40    0.76
   7  33   2    1.33    1.25
   7 -33   2    0.48    0.93
   7  33   2   -0.44    0.94
   7  33   3    0.72    0.89
  -7  33  -3    1.24    0.71
   7  33   3    1.96    1.17
   7 -33   3   -0.18    0.87
  -7  33  -4   46.04    1.86
  -7  33  -5    0.90    0.51
  -7  35   5    0.03    0.64
   7  35  -5    0.93    0.81
   7  35  -5    0.25    0.68
   7  35  -4    3.67    1.10
  -7  35   4    5.14    0.86
   7  35  -3   -0.57    1.25
  -7  35   3    0.79    0.85
   7  35  -2   34.62    1.88
  -7  35   2   31.23    1.58
   7  35  -2   34.15    1.56
  -7  35   1   -0.14    0.79
   7  35  -1    0.66    1.45
   7  35  -1    0.59    0.91
  -7  35   0   23.84    1.31
   7  35   0   28.46    1.39
  -7  35  -1    0.61    0.75
   7 -35   1   -0.23    0.89
   7  35   1   -0.02    0.92
  -7  35  -2    1.81    0.70
   7  35   2    1.53    1.22
   7 -35   2    1.58    0.87
   7  35   2    0.62    0.90
  -7  35  -3    0.52    0.64
   7 -35   3    0.31    0.77
   7  35   3    0.03    1.13
  -7  35  -4    9.82    0.69
   7  35   4   12.15    1.10
   7  35   5    1.61    0.50
   7  37  -4    7.77    0.98
  -7  37   4    8.72    0.80
   7  37  -3    0.75    1.12
   7  37  -2   10.01    1.31
  -7  37   2    8.23    0.86
   7  37  -1    0.78    0.86
  -7  37   1   -1.99    0.75
   7  37  -1    0.35    1.34
   7 -37   0    9.09    0.89
   7  37   0    9.14    0.94
  -7  37   0    7.90    0.81
   7  37   1    0.89    0.87
   7 -37   1    0.37    0.80
  -7  37  -1    0.32    0.68
   7  37   2   24.42    1.43
   7 -37   2   23.10    1.16
   7  37   3    0.14    1.02
   7 -37   3   -0.23    0.64
   7  37   4   27.67    1.36
   7  39  -3   -1.36    0.94
  -7  39   3   -0.03    0.69
   7 -39  -2    2.17    0.68
   7  39  -2    1.36    1.11
   7 -39  -1   -0.36    0.73
   7  39  -1   -0.24    0.78
   7  39  -1    0.54    1.22
   7 -39   0    0.80    0.74
  -7  39  -1    0.56    0.74
   7  39   1    1.05    0.78
   7 -39   1    0.88    0.72
   7 -39   2   23.98    1.14
   7  41  -2   15.81    1.11
   7 -41  -1   -0.50    0.63
   7  41  -1    1.66    1.05
  -7  41   0    9.44    0.75
   7 -41   0    7.76    0.74
   7  41   1    0.42    0.65
   7 -41   1    0.45    0.62
   7 -41   2   12.26    0.69
   7 -43  -1    0.21    0.48
   7 -43   0   52.69    2.01
   8   0  -8   78.34    2.90
  -8   0   8   69.73    2.86
  -8   0   7    0.58    0.99
   8   0  -7    0.22    1.04
  -8   0   7   -0.24    0.99
  -8   0   6   13.80    2.37
  -8   0   6   13.32    1.21
   8   0  -5    0.85    1.70
  -8   0   5    2.48    1.00
   8   0  -4   22.01    1.76
   8   0  -3   30.29    1.80
   8   0  -2 1396.38   51.67
   8   0  -2 1444.70   51.64
   8   0  -1   14.98    1.50
   8   0  -1   13.26    1.32
   8   0   0  116.02    4.53
   8   0   1    0.53    1.18
   8   0   1    2.78    1.41
   8   0   2  430.11   15.55
   8   0   2  415.81   15.59
   8   0   3    1.44    1.13
   8   0   4    3.27    1.40
   8   0   5    1.41    1.66
   8   0   5    0.05    0.82
   8   0   5   -0.63    0.93
   8   0   6  244.73    9.00
   8   0   6  228.44    9.53
   8   0   6  248.15    9.01
   8   0   7    0.61    0.90
   8   0   7   -0.39    0.87
   8   0   8    1.68    0.73
  -8  -2   8    5.05    0.88
   8  -2  -8    5.04    1.00
  -8  -2   7    1.20    0.98
  -8   2   7    0.04    1.00
   8  -2  -7    0.54    1.05
  -8  -2   7   -0.98    0.98
   8  -2  -6   19.11    2.18
  -8   2   6   20.51    1.37
  -8  -2   6   20.07    1.36
  -8  -2   6   20.59    1.38
   8  -2  -6   21.51    1.44
  -8  -2   5    0.73    0.99
  -8   2   5   -0.14    1.01
   8  -2  -5    0.73    1.14
   8   2  -5   -1.65    1.62
   8  -2  -5   -2.08    1.76
  -8   2   5    0.31    1.01
   8   2  -4   13.29    1.55
   8  -2  -4   15.31    1.65
   8  -2  -4   12.78    1.17
   8  -2  -3   24.13    1.67
   8   2  -3   23.89    1.57
   8  -2  -2   94.69    3.87
   8  -2  -2   96.72    3.81
   8   2  -2   95.48    3.73
   8  -2  -1   11.38    1.42
   8   2  -1    9.83    1.17
   8  -2  -1   10.17    1.31
   8  -2   0   14.26    1.48
   8  -2   1    6.93    1.25
   8  -2   1   11.07    1.55
   8  -2   2   16.76    1.38
   8  -2   2   17.41    1.73
   8  -2   3    7.15    1.22
   8  -2   4   68.91    3.08
   8  -2   4   68.75    2.65
   8   2   4   65.14    2.60
   8  -2   5   -0.08    1.63
   8  -2   5   -0.12    0.81
   8  -2   5    0.07    0.92
   8   2   5   -0.67    0.84
   8   2   5    0.88    0.89
   8   2   6  211.32    7.85
   8  -2   6  202.76    7.83
   8  -2   6  203.62    8.39
   8   2   6  213.57    7.85
   8  -2   6  226.92    7.86
   8   2   7    0.58    0.85
   8  -2   7    1.06    0.88
   8  -2   7    0.59    0.90
   8  -2   8    0.36    0.72
   8  -4  -8   20.52    1.22
   8   4  -8   17.26    1.18
  -8  -4   8   18.19    1.13
  -8   4   7    0.12    0.99
  -8  -4   7    0.11    0.99
   8   4  -7    1.51    1.08
   8  -4  -7   -0.43    1.07
  -8   4   7    0.16    1.05
  -8  -4   7    0.44    0.99
   8  -4  -6   31.88    2.57
  -8  -4   6   37.58    1.76
  -8   4   6   34.28    1.76
  -8   4   6   35.78    1.82
  -8  -4   6   36.04    1.78
   8  -4  -6   38.27    1.82
   8   4  -6   36.73    1.83
  -8   4   6   34.14    2.87
  -8  -4   6   33.36    2.78
  -8   4   5   -1.05    1.02
   8   4  -5    1.12    1.16
   8  -4  -5    0.32    1.11
   8  -4  -5    1.21    1.78
  -8   4   5    1.57    1.06
   8   4  -4  232.48    9.07
   8  -4  -4  233.65    9.18
   8  -4  -4  242.08    8.92
   8   4  -4  251.84    8.92
   8  -4  -3    2.86    1.39
   8   4  -3    2.16    1.11
   8  -4  -2   32.63    1.90
   8   4  -2   33.55    1.89
   8  -4  -2   28.57    1.79
   8   4  -2   29.13    1.56
   8  -4  -1    0.48    1.33
   8   4  -1    1.41    1.36
   8  -4  -1   -0.01    1.25
   8   4   0 1078.13   39.03
   8  -4   0 1070.84   39.02
   8   4   1   18.11    1.74
   8  -4   1   18.86    1.73
   8  -4   1   20.94    1.51
   8   4   1   18.91    1.47
   8  -4   2   45.39    2.44
   8   4   2   46.10    2.41
   8  -4   2   45.70    2.17
   8   4   2   46.30    2.17
  -8   4  -3    3.39    1.00
   8  -4   3    1.85    1.19
   8   4   3    2.99    1.20
   8   4   4   22.49    1.84
   8  -4   4   24.91    1.82
   8  -4   4   25.71    1.31
   8  -4   5    3.21    1.67
   8   4   5    1.46    1.67
   8   4   5    3.23    0.86
   8   4   5    1.21    0.89
   8  -4   5    2.54    0.96
   8  -4   5    2.43    0.83
   8   4   6   16.29    1.12
   8   4   6   14.35    1.10
   8  -4   6   15.46    1.16
   8  -4   6   16.76    2.11
   8   4   6   11.97    2.07
   8  -4   7    0.93    0.88
   8   4   7    1.79    0.88
   8  -4   7    1.24    0.91
   8   4   7   -0.95    0.80
   8  -4   8    7.42    0.77
   8   4   8    7.17    0.77
   8  -4   8    5.44    0.77
  -8  -6   8   -1.15    0.84
   8   6  -8    0.24    0.91
   8  -6  -8    0.67    0.94
  -8   6   7    0.28    0.96
   8  -6  -7   -0.89    1.06
   8   6  -7    0.67    1.06
  -8   6   7    2.08    1.08
  -8  -6   7    0.72    0.99
   8  -6  -6   40.94    2.73
  -8   6   6   36.56    1.84
  -8  -6   6   40.47    1.89
  -8   6   6   42.47    1.93
   8  -6  -6   39.63    1.90
   8   6  -6   40.25    1.93
  -8   6   6   38.92    2.99
  -8  -6   6   37.92    2.88
  -8  -6   5   -0.11    1.02
  -8   6   5    0.38    0.98
   8   6  -5   -0.17    1.17
   8  -6  -5    0.35    1.13
   8  -6  -5   -1.28    1.80
  -8   6   5   -0.63    1.02
   8  -6  -4   38.78    1.82
   8   6  -4   39.70    1.84
   8   6  -4   36.65    1.94
   8  -6  -4   39.41    2.31
  -8   6   4   43.04    1.74
   8  -6  -3    0.61    1.41
   8   6  -3    0.63    1.02
   8   6  -2   22.81    1.69
   8  -6  -2   23.49    1.67
   8  -6  -2   19.46    1.56
   8   6  -2   18.66    1.17
   8  -6  -1    2.30    1.35
   8   6  -1    2.39    1.40
   8  -6  -1    1.04    1.27
   8  -6   0  205.88    7.77
   8   6   0  209.52    7.78
   8   6   1    8.96    1.66
   8  -6   1    8.23    1.33
   8   6   1    9.90    1.31
   8  -6   1   12.05    1.65
   8  -6   2  195.39    7.45
   8   6   2  199.56    7.44
   8  -6   2  195.41    7.34
   8   6   2  190.80    7.33
   8  -6   3    0.15    1.21
   8   6   3   -0.03    1.24
   8  -6   4    1.67    1.40
   8   6   4    0.21    1.45
   8   6   4    0.45    0.80
   8   6   5    1.04    0.86
   8   6   5    0.02    0.84
   8   6   5   -0.34    0.85
   8  -6   5   -1.48    1.67
   8   6   5    2.67    1.70
   8   6   6   -0.17    0.93
   8   6   6   -0.28    0.87
   8  -6   6    0.95    0.98
   8  -6   6    0.43    0.94
  -8  -6  -6    0.96    2.36
   8   6   6    1.74    1.87
   8  -6   6    0.76    1.89
   8   6   7   -0.13    0.85
   8  -6   7    0.62    0.87
   8  -6   7   -1.19    0.90
   8   6   7    0.74    0.81
   8   6   8    0.35    0.67
   8  -6   8    0.82    0.67
   8  -6   8    1.76    0.72
   8   8  -8   13.23    1.04
   8  -8  -8   13.66    1.07
   8   8  -7    0.61    1.05
   8  -8  -7    0.95    1.04
  -8  -8   7    2.10    1.00
  -8   8   7    1.65    1.06
   8  -8  -6   45.97    3.05
  -8  -8   6   48.68    2.21
  -8   8   6   47.47    2.15
  -8   8   6   55.86    2.26
  -8  -8   6   49.91    2.21
   8  -8  -6   51.94    2.22
  -8  -8   6   47.93    3.22
   8   8  -6   54.04    2.24
  -8   8   6   44.54    3.27
   8  -8  -6   47.45    3.34
   8   8  -6   49.72    3.42
  -8  -8   5    0.53    1.03
  -8   8   5   -0.21    0.97
   8   8  -5   -0.09    1.16
   8  -8  -5    0.14    1.11
   8  -8  -5    2.88    1.89
  -8   8   5    0.19    1.03
  -8   8   4   63.12    2.58
   8  -8  -4   62.54    3.06
   8  -8  -4   62.23    2.59
   8   8  -4   62.96    2.60
  -8   8   4   67.93    2.57
   8  -8  -3    1.68    1.65
   8   8  -3   -0.32    1.64
   8  -8  -3    0.24    1.44
   8   8  -3   -0.87    1.38
   8  -8  -2   94.03    3.73
   8   8  -2   90.24    3.72
   8  -8  -2   87.14    3.68
   8   8  -1    7.20    1.32
   8  -8  -1    8.19    1.45
   8   8  -1    8.42    1.47
   8   8   0   31.78    1.98
   8  -8   0   32.61    1.92
   8  -8   1    0.67    1.20
   8   8   1    2.10    1.21
   8   8   1    1.51    1.70
   8  -8   1    1.43    1.63
   8  -8   2   31.45    1.84
   8   8   2   33.11    1.81
   8  -8   2   32.90    2.20
   8   8   2   36.40    2.23
   8   8   3    9.49    1.33
   8  -8   3    8.97    1.35
   8  -8   4   13.60    1.09
   8   8   4   14.30    1.02
   8  -8   4   18.56    1.64
   8   8   4   17.61    1.72
   8  -8   5   -1.86    1.72
   8   8   5   -0.78    1.74
   8   8   6    8.54    1.00
   8  -8   6    8.87    1.00
   8   8   6   10.03    1.01
  -8  -8  -6    7.08    2.39
   8   8   6    7.17    1.91
   8  -8   6    7.23    1.97
   8   8   7    0.64    0.81
   8  -8   7    0.28    0.88
   8   8   7   -0.69    0.83
   8  -8   7   -0.49    0.84
   8  -8   8    0.96    0.70
   8   8   8    0.42    0.64
   8  -8   8    1.27    0.63
   8 -10  -8    3.77    0.89
   8 -10  -7    2.14    1.06
   8  10  -7    2.16    1.04
  -8 -10   7    1.09    0.97
  -8  10   7    1.09    1.04
  -8 -10   7    1.96    1.01
   8 -10  -6    8.17    2.25
  -8  10   6    6.50    1.21
  -8 -10   6    7.43    1.13
  -8 -10   6    7.32    1.09
  -8  10   6    6.44    0.98
   8 -10  -6    7.37    1.16
   8  10  -6    7.64    1.19
   8 -10  -6    6.85    2.61
   8  10  -6    5.98    2.60
  -8 -10   6    6.97    2.32
  -8  10   6    9.60    2.42
  -8  10   5    0.59    0.94
  -8 -10   5    0.69    1.09
   8  10  -5    2.40    1.16
   8 -10  -5    0.22    1.10
   8 -10  -5    1.45    1.93
  -8  10   5   -0.53    1.09
   8  10  -4   67.31    3.15
  -8  10   4   58.30    2.49
  -8  10   4   64.64    2.50
   8  10  -4   60.44    2.48
   8 -10  -4   59.22    2.47
   8 -10  -4   57.35    2.99
   8  10  -3   -0.04    1.38
   8 -10  -3    1.05    1.65
   8  10  -3   -0.95    1.66
   8 -10  -3    1.87    1.48
   8 -10  -2  320.25   11.82
   8  10  -2  318.75   11.82
   8  10  -1    4.90    1.29
   8  10  -1    4.01    1.59
   8 -10  -1    3.37    1.46
   8  10   0    2.30    1.15
   8 -10   0    0.33    1.20
   8 -10   0    1.13    1.43
   8  10   0    0.07    1.52
   8 -10   1    1.65    1.64
   8  10   1   -0.09    1.71
   8 -10   1    2.06    1.07
   8  10   1    3.04    1.09
   8 -10   2    2.41    1.26
   8  10   2    4.67    1.17
   8  10   3    3.56    1.30
   8 -10   3    4.50    1.29
   8  10   4    0.82    0.81
   8 -10   4    0.67    0.78
   8  10   4    2.17    0.86
   8 -10   4    0.65    1.48
   8  10   4   -0.13    1.46
   8 -10   4   -0.06    0.93
   8 -10   5    1.81    0.89
   8  10   5   -0.16    0.91
  -8 -10  -5   -0.69    2.10
   8 -10   5   -0.75    1.66
   8  10   5    2.43    1.75
   8 -10   5    0.87    1.00
   8  10   6   15.64    1.07
   8  10   6   13.30    1.97
   8 -10   6   13.20    1.06
   8  10   6   12.33    1.05
   8  10   7    1.44    0.79
   8  10   7    0.59    0.80
   8 -10   7   -0.01    0.80
   8 -10   8    0.64    0.58
  -8 -10  -8   -0.58    0.83
   8 -10   8    0.84    0.68
   8 -12  -8   32.40    1.29
  -8 -12   8   20.86    1.28
  -8 -12   7   11.06    1.05
  -8 -12   7    8.82    1.04
  -8  12   7    9.14    1.09
   8 -12  -7    8.85    1.09
   8  12  -7    7.89    1.09
  -8 -12   6  138.44    5.17
  -8  12   6  138.33    5.18
   8 -12  -6  136.61    5.15
  -8  12   6  119.65    5.87
   8  12  -6  136.03    5.15
  -8 -12   6  131.12    5.87
  -8 -12   6  140.37    5.18
  -8  12   5   -1.69    0.99
   8 -12  -5    1.41    2.08
  -8 -12   5   -1.49    1.09
   8  12  -5    1.19    1.12
   8 -12  -5    0.03    1.07
   8 -12  -5    1.50    2.29
   8  12  -5   -0.30    2.32
  -8  12   5    2.24    2.13
  -8 -12   5   -3.53    2.05
   8 -12  -4   34.79    2.47
   8  12  -4   38.76    2.51
  -8  12   4   33.58    1.60
  -8 -12   4   33.37    1.64
  -8  12   4   36.88    1.66
   8 -12  -4   33.76    2.34
   8  12  -4   32.54    2.31
   8  12  -4   32.08    1.62
   8 -12  -4   32.38    1.61
   8 -12  -3    2.19    1.66
   8  12  -3    2.60    1.72
   8  12  -3    3.22    1.45
   8 -12  -2   19.02    1.76
   8  12  -2   21.52    1.78
   8  12  -2   20.84    1.61
   8 -12  -1    0.21    1.48
   8  12  -1    1.17    1.54
   8 -12  -1    1.39    1.25
   8  12  -1    1.92    1.25
   8 -12   0  191.00    7.26
   8  12   0  195.64    7.25
   8  12   0  189.60    7.27
   8 -12   0  192.99    7.24
   8  12   1    2.31    1.02
   8 -12   1    0.20    1.59
   8 -12   1    0.48    1.03
   8  12   1   -0.17    1.72
   8 -12   2  161.93    6.10
   8  12   2  157.03    6.09
   8 -12   3    1.80    1.31
   8  12   3    4.78    1.31
   8  12   3    1.60    0.85
   8 -12   4    2.76    0.91
   8 -12   4    3.94    0.77
   8  12   4    2.62    0.80
   8  12   4    4.25    1.50
   8 -12   4    2.31    1.51
  -8 -12  -4    6.38    2.04
   8 -12   5   -0.72    0.98
   8 -12   5    0.91    0.85
   8  12   5    1.07    0.88
   8 -12   5    2.28    1.71
   8  12   5   -0.39    1.73
  -8 -12  -5   -2.66    2.22
   8 -12   6    0.99    0.96
   8  12   6    0.62    0.87
   8 -12   6   -0.47    0.86
   8 -12   7    1.21    0.85
   8  12   7   -0.53    0.78
   8 -12   7    0.37    0.74
   8  12   7   -0.55    0.76
  -8 -12  -8   -0.74    0.73
   8 -12   8    1.45    0.50
  -8 -14   8  122.29    4.55
  -8 -14   7   18.49    1.20
   8 -14  -7   17.14    1.20
  -8 -14   6   39.60    1.84
  -8 -14   6   39.53    1.82
  -8  14   6   39.08    1.86
   8  14  -6   39.72    1.83
   8 -14  -6   37.98    1.83
   8  14  -6   37.28    1.83
  -8  14   5    3.67    1.11
  -8 -14   5    3.68    1.07
   8 -14  -5    0.31    2.29
   8  14  -5    3.88    2.32
  -8 -14   5    1.77    2.03
  -8  14   5    5.01    2.13
  -8 -14   5    3.87    1.09
   8  14  -5    4.65    1.10
   8 -14  -5    5.35    1.09
   8 -14  -5    2.43    2.16
   8  14  -4    8.05    1.90
   8 -14  -4    7.90    2.07
   8  14  -4   11.27    2.06
  -8 -14   4    7.96    1.05
   8  14  -4    7.74    1.06
  -8  14   4    7.95    1.07
  -8  14   3    8.61    0.94
   8 -14  -3    9.42    1.73
   8  14  -3    6.84    1.76
   8  14  -3    7.55    1.60
   8  14  -2    8.59    1.40
   8 -14  -2    9.33    1.50
   8 -14  -2    7.07    1.57
   8  14  -2    8.60    1.58
   8 -14  -1    5.71    1.35
   8  14  -1    4.99    1.32
   8 -14  -1    4.44    1.47
   8  14  -1    4.28    1.48
   8  14   0   47.72    2.18
   8  14   0   45.12    2.34
   8 -14   0   43.84    2.26
   8  14   1   11.76    1.11
   8  14   1   12.69    1.79
   8 -14   1   13.78    1.70
  -8 -14  -2  403.67   15.44
   8 -14   2  435.01   15.43
   8  14   2  417.32   15.41
  -8 -14  -3    4.07    1.82
   8 -14   3    5.29    0.90
   8 -14   3    2.15    0.84
   8 -14   3    5.34    0.91
   8 -14   3    3.96    1.35
   8  14   3    3.23    1.35
   8  14   4    1.30    0.74
   8 -14   4    0.63    0.74
  -8 -14  -4   -1.24    2.03
  -8  14  -4    0.47    1.50
   8  14   4   -1.34    1.51
   8 -14   4    0.29    1.48
   8 -14   4   -1.39    0.94
   8  14   5    0.30    0.83
   8 -14   5    0.36    0.82
   8 -14   5   -0.49    0.98
  -8 -14  -5    1.78    2.21
   8 -14   5    0.63    1.69
   8  14   5   -0.98    1.70
   8  14   6   10.67    0.97
   8 -14   6   12.49    0.95
   8 -14   6   11.84    1.10
   8 -14   7    0.30    0.82
   8  14   7   -0.20    0.75
   8 -14   7    1.17    0.68
  -8 -16   8   70.57    2.69
  -8 -16   7   17.47    1.14
  -8 -16   6   95.71    3.66
  -8  16   6   95.04    3.68
   8 -16  -6   91.47    3.67
  -8 -16   6   99.85    3.71
  -8 -16   5    1.15    1.03
   8  16  -5    1.02    1.04
  -8  16   5   -0.01    1.05
  -8 -16   4   -1.04    0.99
   8  16  -4   -1.37    1.96
  -8  16   4   -1.15    1.03
   8  16  -4   -3.52    1.93
  -8 -16   3    1.48    0.87
   8 -16  -3    2.68    1.67
   8  16  -3    2.24    1.68
  -8  16   3    1.53    0.81
   8 -16  -3    2.09    1.66
   8  16  -2   21.32    1.26
   8 -16  -2   21.53    1.82
   8  16  -2   21.79    1.78
   8 -16  -2   22.37    1.78
   8  16  -2   22.75    1.73
   8 -16  -1    4.37    1.35
   8  16  -1    4.65    1.33
   8 -16  -1    6.41    1.44
   8  16  -1    4.52    1.38
   8  16   0   71.98    3.07
   8  16   1   18.56    1.28
   8 -16   2   75.51    2.86
   8 -16   2   68.99    3.03
   8  16   2   74.11    3.05
  -8 -16  -3    0.50    1.78
  -8  16  -3   -1.40    1.54
   8 -16   3    1.86    0.86
   8 -16   3   -0.85    0.84
   8 -16   3    0.12    0.92
   8 -16   3    1.18    1.36
   8  16   3    1.24    1.37
   8  16   3   -1.24    0.94
  -8 -16  -4   16.06    2.33
  -8  16  -4   14.06    1.84
   8 -16   4   13.83    1.12
   8 -16   4   15.60    1.09
   8  16   4   16.52    1.70
  -8 -16  -5   -1.99    2.30
   8  16   5   -1.18    0.80
   8 -16   5    0.08    0.97
   8 -16   6    0.83    0.73
   8 -16   6   -0.28    0.94
   8 -16   7    1.06    0.80
   8  16   7    0.95    0.74
  -8  16  -8    0.30    0.38
  -8 -18   8    5.84    0.60
  -8 -18   7    5.84    0.87
  -8 -18   6   77.18    2.94
  -8  18   6   68.84    3.02
  -8 -18   5    0.70    0.98
  -8  18   5   -0.42    1.04
  -8  18   4  148.86    5.51
   8 -18  -4  158.81    6.03
   8  18  -4  144.72    6.11
  -8 -18   4  145.35    5.42
  -8  18   4  138.04    5.47
  -8  18   3    1.91    0.91
   8 -18  -3    2.73    1.75
  -8  18   3    1.89    0.90
  -8  18   2   85.77    3.30
  -8  18   2   87.00    3.29
   8  18  -2   83.53    3.34
   8 -18  -2   93.81    3.78
   8  18  -2   85.48    3.76
   8  18  -1    0.24    1.18
   8 -18  -1    1.44    1.48
   8  18  -1    1.08    1.39
   8  18   0  184.50    7.03
   8  18   1    4.99    1.03
   8  18   1    4.58    1.09
   8 -18   2   72.01    2.65
   8  18   2   70.10    2.73
   8 -18   3   -0.20    0.83
   8  18   3    0.56    0.95
   8 -18   3    0.23    0.93
  -8  18  -3    0.25    1.61
   8 -18   4    2.53    0.92
  -8  18  -4    3.23    1.76
   8 -18   4    1.17    0.95
   8 -18   5    1.45    0.98
   8 -18   6    1.43    0.91
   8 -18   7    0.95    0.76
   8  18   7   -0.15    0.71
  -8  18  -8    1.43    0.33
  -8 -20   7    0.09    0.74
  -8 -20   6    0.52    0.90
  -8 -20   5    0.22    0.94
  -8  20   5   -0.37    1.03
  -8  20   4    5.56    1.03
   8  20  -4    4.42    2.14
  -8 -20   4    7.79    0.94
  -8  20   4    7.63    1.13
   8 -20  -4    7.14    2.16
  -8  20   3    1.06    0.87
   8 -20  -3   -1.89    1.92
  -8  20   3   -0.43    0.89
  -8  20   2   22.93    1.17
   8  20  -2   21.02    1.31
   8 -20  -2   24.49    2.02
   8  20  -2   19.36    1.95
  -8  20   2   19.06    1.17
  -8  20   1    2.24    0.77
   8  20  -1    3.56    1.24
   8  20  -1    4.67    1.53
   8 -20  -1    5.99    1.64
  -8  20   1    3.71    0.77
   8  20   0   65.68    2.87
  -8  20   0   73.95    2.70
   8  20   0   64.87    3.08
   8  20   0   65.90    2.83
   8  20   0   71.95    2.76
   8  20   1    1.89    1.29
  -8  20  -1    2.61    0.71
   8  20   1    3.13    0.89
   8  20   1    2.27    1.14
   8  20   2    5.04    0.94
   8 -20   2    5.78    0.93
   8  20   2    5.71    1.19
   8  20   2    4.35    1.35
  -8  20  -2    5.08    0.73
   8  20   3    0.50    0.98
   8 -20   3    0.72    0.94
  -8  20  -3   -0.14    1.73
   8 -20   3    0.51    0.85
   8 -20   4   -0.06    0.91
  -8  20  -4    0.74    1.86
   8 -20   4    0.35    0.94
   8 -20   5   -0.40    0.94
   8 -20   6    0.91    0.86
   8  20   7    1.11    0.95
   8  20   7    0.84    0.67
  -8 -22   7    1.08    0.62
  -8 -22   6   85.23    3.29
  -8  22   6   87.30    3.33
  -8 -22   5   -0.80    0.89
  -8  22   5   -1.58    1.06
  -8  22   4   45.01    2.05
   8  22  -4   41.81    3.08
   8  22  -3   -0.92    1.95
   8 -22  -3   -3.11    1.98
  -8  22   3    1.13    0.95
   8  22  -2  187.64    7.09
   8 -22  -2  198.00    7.53
   8  22  -2  188.04    7.52
  -8  22   2  193.37    7.07
   8  22  -1    9.85    1.74
   8 -22  -1   11.05    1.88
  -8  22   1   12.24    0.90
   8  22   0   10.77    1.39
   8  22   0   13.23    1.07
   8  22   0   10.51    1.31
   8  22   0   12.51    1.55
  -8  22   0   10.94    0.94
   8  22   1    1.24    1.18
   8  22   1    2.77    0.93
   8  22   1    1.89    1.37
   8  22   1    2.87    0.84
   8 -22   2    7.38    0.98
   8  22   2    5.68    1.24
   8  22   2    7.19    1.47
   8  22   2    4.41    0.99
   8  22   3    0.88    0.99
   8 -22   3    2.48    0.96
   8  22   3    0.89    1.26
  -8  22  -3   -0.40    1.92
   8 -22   4    3.30    0.93
  -8  22  -4    5.70    2.01
   8 -22   4    4.93    0.93
   8 -22   5    0.47    0.89
   8  22   6    2.98    1.10
   8 -22   6    1.42    0.81
   8  22   7    0.56    0.89
   8  22   7   -1.36    0.63
  -8 -24   6    3.25    0.72
  -8  24   6    3.04    0.87
  -8  24   5    0.17    1.05
  -8  24   4    8.24    1.11
   8 -24  -4    9.24    2.28
   8  24  -3   -0.56    2.07
   8 -24  -3   -2.98    2.08
  -8  24   3    0.55    0.94
   8  24  -2   56.94    2.43
   8 -24  -2   57.30    3.09
   8  24  -2   53.10    3.10
  -8  24   2   59.45    2.35
   8  24  -1    6.73    1.80
  -8  24   1    4.86    0.84
   8  24   0   96.18    4.08
   8  24   0  105.53    3.97
   8  24   0   95.09    4.33
  -8  24   0  109.18    3.94
   8  24   1    0.54    0.97
   8  24   1    0.31    1.48
   8  24   1    1.84    0.87
   8 -24   2   32.29    1.50
   8  24   2   31.37    1.49
   8  24   2   27.24    1.71
   8  24   2   29.33    1.93
   8  24   2   25.20    1.54
   8  24   3   -0.23    1.03
  -8  24  -3   -0.47    1.94
   8 -24   3    0.60    0.98
   8  24   3    1.81    1.29
   8 -24   4    1.54    0.88
   8  24   4    1.52    1.26
   8  24   4    1.18    1.02
   8  24   5   -1.23    1.14
   8  24   6    3.82    1.08
   8  24   7   -0.04    0.55
   8  26  -7   -0.31    0.69
  -8  26   6   34.59    1.59
   8  26  -6   38.26    1.63
  -8  26   5    1.94    1.03
  -8  26   4   90.75    3.44
  -8  26   4   81.27    3.40
   8  26  -3    2.19    2.12
  -8  26   3   -0.21    1.05
   8 -26  -3   -0.79    2.06
  -8  26   3    1.91    0.95
  -8  26   2   37.12    1.73
   8  26  -2   36.45    1.77
   8 -26  -2   40.35    2.62
   8  26  -2   33.35    2.62
  -8  26   2   36.01    1.69
  -8  26   1    1.34    0.84
   8  26  -1    1.39    1.85
  -8  26   1    1.60    0.80
  -8  26   0   97.52    3.68
   8  26   0   88.89    3.83
   8  26   0   97.02    3.70
   8  26   0   88.59    4.06
  -8  26   0   98.35    3.65
   8  26   1    4.22    1.03
  -8  26  -1    5.65    0.85
   8  26   1    5.92    1.56
   8  26   1    4.55    0.94
   8  26   2    4.35    1.64
   8  26   2    4.31    1.00
  -8  26  -2    1.61    1.93
   8  26   2    0.86    1.00
   8 -26   2    3.66    1.00
   8  26   3   -0.22    1.00
   8 -26   3   -0.51    0.96
   8  26   3   -0.18    0.83
  -8  26  -3    0.86    2.03
   8 -26   4    0.16    0.85
   8  26   4   -0.31    1.21
   8  26   5   -0.26    1.11
   8  26   6   24.55    1.17
   8  26   6   20.87    1.35
   8  26   7    0.12    0.45
  -8  26  -7    0.56    0.34
   8  28  -6    7.02    0.86
  -8  28   6    6.25    0.77
  -8  28   5   -1.02    1.00
  -8  28   5   -0.33    0.95
  -8  28   4    0.08    1.06
  -8  28   4   -1.37    0.98
  -8  28   3   13.45    1.20
  -8  28   3   11.56    1.10
  -8  28   2    8.15    0.98
   8  28  -2    8.18    1.11
   8  28  -2    7.92    2.10
  -8  28   2    8.32    1.01
  -8  28   1    0.42    0.93
   8  28  -1    1.18    1.92
  -8  28   1    1.94    0.85
   8  28   0   48.69    2.13
  -8  28   0   50.61    2.07
   8  28   0   48.37    2.41
  -8  28   0   46.80    2.03
   8  28   1    0.47    1.02
   8  28   1    1.63    1.59
  -8  28  -1    0.93    0.85
  -8  28  -1    0.52    0.80
   8  28   1    2.78    0.90
   8  28   2    0.02    1.67
  -8  28  -2    2.19    0.82
   8 -28   2    0.90    0.99
   8  28   2   -0.10    0.99
  -8  28  -2    1.08    2.10
   8  28   2    0.44    1.00
   8  28   3    0.66    0.98
   8 -28   3    0.13    0.96
  -8  28  -3    0.06    0.76
   8 -28   4   12.55    0.98
  -8  28  -4   14.75    0.96
  -8  28  -5   -0.57    0.66
   8  28   6   63.87    2.88
  -8  28  -6   71.11    2.76
  -8  30   6    1.62    0.58
   8  30  -6    0.68    0.85
   8  30  -6   -0.85    0.71
   8  30  -5    1.43    1.15
  -8  30   5    1.00    0.94
  -8  30   4    0.39    0.97
  -8  30   4    1.42    0.89
   8  30  -3    1.90    1.38
  -8  30   3    0.06    1.08
  -8  30   3    1.58    0.92
  -8  30   2  330.28   12.15
   8  30  -2  324.20   12.15
  -8  30   2  342.16   12.18
  -8  30   1   -0.96    0.80
  -8  30   1    1.03    0.91
   8  30  -1    0.10    1.95
  -8  30   0    2.91    0.82
  -8  30   0    3.33    0.84
   8  30   0    3.85    1.58
   8  30   0    3.47    1.03
  -8  30  -1    1.93    0.75
  -8  30  -1   -0.51    0.84
   8  30   1   -0.50    1.60
   8  30   1    0.54    1.03
   8  30   2   66.90    2.77
  -8  30  -2   65.36    2.71
  -8  30  -2   66.90    2.71
   8  30   2   72.74    3.11
   8 -30   2   71.81    2.76
   8  30   2   71.76    2.77
   8  30   3    0.45    0.97
  -8  30  -3   -0.99    0.77
   8 -30   3   -0.26    0.94
  -8  30  -4   -0.10    0.70
  -8  30  -5    0.22    0.59
  -8  30  -6   78.50    2.93
   8  32  -5    0.57    1.01
  -8  32   5   -0.85    0.84
   8  32  -4   15.36    1.36
  -8  32   3    2.74    0.96
   8  32  -3    1.72    1.32
  -8  32   3    1.19    0.85
  -8  32   2   10.68    0.97
  -8  32   2   11.83    1.06
   8  32  -2   10.37    1.05
  -8  32   1    4.20    0.82
  -8  32   1    3.99    0.93
   8  32  -1    3.93    0.99
  -8  32   0   25.60    1.30
   8  32   0   28.63    1.87
  -8  32   0   25.15    1.39
   8  32   0   27.76    1.46
  -8  32  -1   -0.48    0.71
   8  32   1    0.16    1.60
  -8  32  -1    0.67    0.82
   8 -32   1    0.69    0.92
   8  32   1    0.29    1.01
   8  32   2    0.67    0.88
  -8  32  -2    0.70    0.71
  -8  32  -2    0.21    0.74
   8  32   2    0.01    0.95
   8 -32   2    1.26    0.94
  -8  32  -3    0.10    0.69
  -8  32  -3    1.11    0.73
   8 -32   3    1.85    0.87
  -8  32  -4    1.54    0.65
  -8  32  -5    0.01    0.53
  -8  34   5    0.79    0.68
   8  34  -5   -0.10    0.87
   8  34  -5    0.58    0.71
   8  34  -4   10.63    1.19
   8  34  -3    1.89    1.24
  -8  34   3    1.60    0.91
  -8  34   2    2.10    0.91
   8  34  -2    1.52    1.37
  -8  34   1    0.67    0.74
  -8  34   1   -1.06    0.85
   8  34  -1    0.61    0.91
  -8  34   0   36.99    1.66
  -8  34   0   37.01    1.75
  -8  34  -1    0.57    0.69
   8  34   1   -0.31    0.95
   8 -34   1    0.94    0.88
  -8  34  -1    1.21    0.77
   8  34   1    0.59    1.55
   8 -34   2    3.81    0.91
   8  34   2    3.69    0.91
  -8  34  -2    1.75    0.73
   8 -34   3    0.14    0.79
  -8  34  -3    0.89    0.68
  -8  34  -4    0.96    0.60
  -8  34  -5   -0.71    0.43
   8  34   5    0.76    0.52
   8  36  -4    1.03    0.97
  -8  36   4    1.40    0.76
   8  36  -3    0.97    1.15
  -8  36   3    0.17    0.78
   8  36  -2    0.36    1.29
  -8  36   2    0.39    0.83
   8 -36  -2    0.91    0.78
  -8  36   1   -0.81    0.79
   8 -36  -1    0.06    0.83
  -8  36   0    3.68    0.79
   8  36   0    4.83    0.92
   8 -36   0    3.80    0.85
  -8  36  -1    1.03    0.74
   8  36   1    0.47    1.47
   8  36   1    1.88    0.89
   8 -36   1    1.86    0.84
  -8  36  -2    3.88    0.69
   8 -36   2    2.79    0.82
   8  36   2    2.56    1.17
  -8  36  -3    0.28    0.60
   8 -36   3    1.39    0.69
  -8  36  -4    0.63    0.46
  -8  38   4    5.30    0.63
   8  38  -4    6.14    0.78
   8  38  -4    4.58    0.68
   8  38  -3    0.54    0.99
  -8  38   2    0.03    0.70
   8  38  -2    1.16    1.14
   8 -38  -2    1.64    0.70
  -8  38   1   -0.57    0.73
   8 -38  -1   -0.87    0.75
  -8  38   0    4.79    0.72
   8  38   0    6.29    0.85
   8 -38   0    4.24    0.78
  -8  38  -1   -0.30    0.66
   8  38   1    0.50    0.79
   8 -38   1   -0.58    0.75
  -8  38  -1   -0.51    0.77
  -8  38  -2    4.69    0.62
   8 -38   2    4.94    0.75
   8  40  -3    0.70    0.78
  -8  40   3    0.44    0.57
   8  40  -2    1.38    0.97
   8 -40  -1    0.73    0.66
   8 -40   0   18.58    1.00
   8 -40   1    0.36    0.66
   8 -40   2    0.11    0.55
   8 -42  -1    0.27    0.52
  -8  42   1   -0.05    0.55
   8 -42   0   -0.39    0.55
   8 -42   1    0.36    0.49
  -9  -1   8    0.71    0.83
  -9  -1   8    0.63    0.87
   9  -1  -8    1.46    0.95
  -9  -1   7    0.43    1.00
  -9   1   7    1.62    1.00
  -9  -1   7    1.54    0.98
   9  -1  -7    1.93    1.02
   9  -1  -6   -0.45    2.60
  -9  -1   6   -2.13    2.27
   9  -1  -6    1.31    1.15
  -9   1   6    0.90    1.07
  -9  -1   6    1.53    1.07
   9  -1  -5    0.01    1.14
   9  -1  -5    0.59    1.74
   9   1  -5    0.94    1.65
   9  -1  -4   19.28    1.31
   9  -1  -4   21.78    1.80
   9   1  -4   21.06    1.74
   9   1  -3    4.07    1.27
   9  -1  -3    4.82    1.34
   9  -1  -3    3.81    1.46
   9  -1  -2 1504.60   54.94
   9   1  -2 1519.07   54.92
   9  -1  -2 1518.26   54.97
   9  -1  -1    7.73    1.28
   9   1  -1    9.04    1.30
   9  -1  -1    9.54    1.37
   9  -1   0   59.01    2.65
   9  -1   1   -0.87    1.40
   9  -1   1    0.26    1.18
   9  -1   2   60.68    2.79
   9  -1   2   59.22    2.64
   9  -1   3    0.43    1.18
   9  -1   4    1.23    0.87
   9  -1   4    2.26    0.78
   9   1   4    1.14    0.78
   9   1   4    0.15    0.86
   9  -1   4    0.55    1.41
   9  -1   5    0.34    0.86
   9   1   5   -0.69    0.86
   9   1   5    0.75    0.91
   9  -1   5    0.87    0.93
   9  -1   5   -0.51    1.71
   9   1   5    0.16    0.83
   9  -1   6  124.70    4.91
   9   1   6  129.55    4.92
   9  -1   6  141.13    4.93
   9   1   6  129.30    4.92
   9  -1   6  130.65    4.93
   9  -1   6  123.20    5.55
   9  -1   7    0.10    0.86
   9   1   7    0.78    0.83
   9  -1   7   -0.60    0.88
   9  -1   8   26.65    1.24
  -9  -3   8    1.18    0.83
   9  -3  -8    2.17    0.95
  -9  -3   8    2.03    0.85
  -9   3   7    1.78    1.00
  -9  -3   7   -0.50    0.97
  -9  -3   7    1.82    0.97
   9  -3  -7    1.12    1.04
  -9   3   6   27.97    1.56
  -9  -3   6   29.08    1.57
   9  -3  -6   28.15    2.93
  -9  -3   6   25.16    2.66
  -9   3   6   26.53    2.81
   9  -3  -6   30.16    1.59
   9  -3  -6   26.65    2.38
  -9   3   5    0.16    1.03
   9  -3  -5   -0.09    1.09
   9  -3  -5   -0.35    1.77
  -9   3   4   50.29    1.94
   9  -3  -4   42.90    2.02
   9  -3  -4   45.17    2.47
   9   3  -4   44.12    2.30
   9   3  -3   13.09    1.30
   9  -3  -3   13.77    1.57
   9  -3  -3   13.84    1.63
   9  -3  -2   13.82    1.40
   9   3  -2   12.73    1.24
   9  -3  -2   13.05    1.53
   9  -3  -1   10.47    1.40
   9  -3  -1   12.52    1.46
   9  -3   0  153.67    5.87
   9  -3   1    4.74    1.47
   9  -3   1    7.55    1.29
   9  -3   2  133.39    5.13
   9  -3   2  129.26    5.24
   9  -3   3    2.90    1.22
   9  -3   4   72.86    2.80
   9   3   4   69.81    2.79
   9  -3   4   73.66    3.26
   9   3   4   71.57    2.79
   9   3   4   72.79    2.82
   9  -3   4   73.09    2.84
   9  -3   5    0.22    0.93
   9   3   5   -1.57    0.88
   9   3   5    0.20    0.91
   9  -3   5    0.77    0.84
   9  -3   5   -0.42    1.72
   9   3   5    1.41    1.70
   9   3   5    1.57    0.84
   9   3   6   72.83    3.00
   9  -3   6   84.64    3.00
   9  -3   6   77.64    3.01
   9   3   6   71.40    2.99
   9   3   6   64.33    3.68
   9  -3   6   76.41    3.72
   9   3   7    0.04    0.80
   9  -3   7   -1.04    0.87
   9   3   7    0.68    0.80
   9  -3   7    0.50    0.88
   9  -3   8    7.88    0.76
   9   5  -8    3.28    0.93
   9  -5  -8    3.64    0.96
  -9   5   7   -0.01    0.97
  -9  -5   7    0.03    0.98
  -9   5   7   -1.42    1.04
  -9  -5   7    0.66    0.97
   9  -5  -7    0.79    1.06
   9   5  -7   -0.92    1.07
   9  -5  -6   14.62    2.20
  -9   5   6    9.94    1.18
   9  -5  -6   11.76    2.64
   9   5  -6   13.97    2.75
  -9  -5   6   13.84    2.36
  -9   5   6   13.09    2.51
   9   5  -6   12.06    1.26
   9  -5  -6   12.42    1.25
   9   5  -5    0.26    1.16
   9  -5  -5   -0.95    1.11
  -9   5   5    0.46    1.08
   9  -5  -4   51.36    2.76
   9   5  -4   51.73    2.25
   9   5  -4   56.61    2.30
   9  -5  -4   56.78    2.29
  -9   5   4   55.63    2.28
   9  -5  -3    1.49    1.44
   9   5  -3    0.77    1.05
   9  -5  -3    2.09    1.60
   9   5  -3    0.83    1.58
   9   5  -2    6.76    1.02
   9  -5  -2    7.42    1.41
   9  -5  -2    7.85    1.49
   9   5  -2    7.57    1.47
   9  -5  -1    7.68    1.32
   9  -5  -1    7.60    1.40
   9   5  -1    7.65    1.45
   9  -5   0  182.76    6.87
   9   5   0  181.18    6.88
   9   5   1    1.79    1.25
   9  -5   1    2.52    1.56
   9  -5   1    1.30    1.26
   9   5   1    2.36    1.57
   9  -5   2  115.09    4.51
   9   5   2  112.56    4.48
   9  -5   2  106.31    4.35
   9   5   2  106.30    4.34
   9  -5   3   -0.91    1.25
   9   5   3    0.25    1.27
   9  -5   4    4.61    0.84
   9   5   4    5.44    0.87
   9   5   4    6.77    1.53
   9  -5   4    3.48    1.46
   9   5   4    6.48    0.84
   9   5   4    4.02    0.86
   9  -5   4    5.95    0.86
   9   5   5    1.57    0.94
   9  -5   5   -0.45    0.92
   9  -5   5    3.99    1.73
   9   5   5    1.80    1.78
   9   5   5    1.29    0.87
   9   5   5    1.18    0.89
   9   5   5    1.10    0.91
   9  -5   5   -0.27    0.85
   9  -5   5    0.44    0.95
   9   5   6    6.93    0.99
   9  -5   6    8.66    1.03
   9   5   6    5.90    0.95
   9  -5   6    9.21    1.01
   9   5   6    6.32    0.99
   9  -5   6    4.87    1.98
   9   5   6    4.34    1.94
   9   5   7   -0.63    0.85
   9  -5   7   -0.37    0.86
   9  -5   7    1.36    0.89
   9   5   7   -0.22    0.81
   9   5   8    6.27    0.72
   9  -5   8    6.98    0.71
  -9  -7   8   13.61    0.99
   9  -7  -8   14.27    1.08
   9   7  -8   14.04    1.04
  -9  -7   7   -0.74    1.01
  -9   7   7   -0.02    1.06
   9  -7  -7   -0.26    1.05
   9   7  -7    0.15    1.07
   9  -7  -6   27.39    2.48
  -9   7   6   27.22    1.46
  -9   7   6   25.90    1.56
  -9  -7   6   24.58    1.49
   9  -7  -6   25.64    2.87
   9   7  -6   31.64    2.94
  -9  -7   6   24.03    2.62
  -9   7   6   18.43    2.69
   9  -7  -6   25.19    1.51
   9   7  -6   27.35    1.55
   9  -7  -5    8.11    1.94
  -9  -7   5    6.81    1.09
  -9   7   5    6.94    1.07
   9  -7  -5    7.63    2.30
   9   7  -5    7.36    2.44
  -9   7   5    5.22    1.13
   9   7  -5    5.28    1.19
   9  -7  -5    6.98    1.14
  -9   7   4  110.63    3.93
   9  -7  -4  100.07    4.34
   9   7  -4  100.15    3.92
   9  -7  -4   96.25    3.91
   9  -7  -4  108.19    4.45
   9   7  -4  107.33    4.45
   9  -7  -3    0.38    1.48
   9  -7  -3   -0.82    1.62
   9   7  -3    0.27    1.62
   9  -7  -2    3.40    1.37
   9  -7  -2    2.83    1.53
   9   7  -2    3.18    1.50
   9  -7  -1    1.93    1.28
   9  -7  -1    0.80    1.45
   9   7  -1    2.81    1.51
   9   7   0  140.63    5.36
   9  -7   0  134.95    5.32
   9   7   1    3.55    1.20
   9  -7   1    1.67    1.25
   9   7   1    1.69    1.67
   9  -7   1    2.89    1.62
   9  -7   2   62.89    3.02
   9   7   2   61.37    3.00
   9  -7   2   62.61    2.78
   9   7   2   61.24    2.77
   9  -7   3    2.26    1.28
   9   7   3    1.28    1.29
   9  -7   4   13.70    0.96
   9   7   4   13.09    0.99
   9   7   4   13.24    0.99
   9  -7   4   12.80    1.62
   9   7   4   12.69    1.65
   9  -7   5   -0.49    0.91
   9   7   5    0.84    0.94
   9   7   5    1.89    0.90
   9   7   5    0.20    0.86
   9   7   5    1.28    0.90
   9   7   5    0.90    1.77
   9  -7   5    1.04    1.71
   9   7   6   36.34    1.80
   9  -7   6   41.81    1.90
   9  -7   6   45.55    1.86
   9   7   6   44.03    1.85
   9  -7   6   38.74    2.70
   9   7   6   37.49    2.68
  -9  -7  -6   45.14    3.07
   9   7   6   43.24    1.87
   9   7   7    0.52    0.81
   9  -7   7   -1.21    0.82
   9  -7   7    0.32    0.88
   9   7   7   -0.02    0.81
   9   7   8    1.24    0.62
   9  -7   8    0.65    0.62
   9  -9  -8    3.49    0.90
  -9  -9   7    2.80    0.96
   9   9  -7    1.17    1.04
   9  -9  -7    1.19    1.05
  -9  -9   7    1.14    0.99
  -9   9   7    0.30    1.05
   9  -9  -6   15.75    2.32
  -9  -9   6   14.30    1.24
  -9  -9   6   14.38    1.26
  -9   9   6   15.20    1.31
  -9   9   6   11.57    1.14
   9  -9  -6   16.44    1.27
   9   9  -6   15.32    1.29
   9  -9  -6   14.83    2.70
   9   9  -6   16.86    2.76
  -9  -9   6   13.07    2.43
  -9   9   6   13.63    2.53
  -9   9   5    2.02    1.03
   9  -9  -5   -0.55    2.00
  -9  -9   5    2.00    1.09
  -9   9   5    1.60    1.01
   9   9  -5    0.94    1.16
   9  -9  -5    1.59    1.11
   9  -9  -5    1.79    2.27
   9   9  -5    2.56    2.40
  -9   9   4   23.26    1.29
  -9   9   4   25.74    1.29
   9  -9  -4   24.77    2.10
   9  -9  -4   23.02    1.37
   9   9  -4   21.45    1.37
   9  -9  -4   21.38    2.25
   9   9  -4   24.49    2.29
   9  -9  -3    1.83    1.67
   9   9  -3    0.91    1.67
   9  -9  -3    2.71    1.52
   9  -9  -2   19.12    1.72
   9   9  -2   17.67    1.74
   9  -9  -2   18.88    1.62
   9   9  -1    8.23    1.40
   9  -9  -1    9.61    1.60
   9   9  -1    9.81    1.66
   9  -9   0   72.79    3.15
   9   9   0   73.07    3.19
   9  -9   1    0.02    1.65
   9   9   1    0.74    1.72
   9   9   1    0.78    1.10
   9  -9   1    2.13    1.10
   9  -9   2   20.16    1.63
   9   9   2   22.98    1.59
   9   9   2   19.91    2.06
   9  -9   2   24.18    2.02
   9  -9   3    0.93    1.28
   9   9   3   -0.89    1.32
   9  -9   4   12.06    1.03
   9   9   4   11.67    0.96
   9  -9   4   13.26    0.94
   9   9   4   11.18    1.00
   9  -9   4    9.58    1.64
   9   9   4   13.95    1.69
   9  -9   5   -1.21    0.89
   9   9   5   -1.03    0.92
   9  -9   5   -1.44    1.75
   9   9   5   -0.13    1.77
   9  -9   5    0.37    0.97
   9  -9   6    4.90    0.95
   9   9   6    5.95    0.94
   9   9   6    6.37    0.99
   9  -9   7   -0.46    0.79
   9   9   7   -0.17    0.80
   9   9   7    0.15    0.81
   9  -9   8   -0.20    0.56
   9   9   8   -0.15    0.57
  -9 -11   8    4.73    0.80
   9 -11  -8    5.97    0.83
  -9 -11   7    1.49    0.96
  -9  11   7   -0.98    1.04
  -9 -11   7    2.80    0.97
   9 -11  -7    0.78    1.03
   9  11  -7   -0.20    1.02
  -9 -11   6  206.44    7.62
  -9  11   6  209.80    7.63
   9 -11  -6  198.99    7.60
   9  11  -6  206.64    7.60
  -9 -11   6  206.18    7.63
  -9  11   5   -0.88    1.01
   9 -11  -5   -1.58    2.10
  -9 -11   5    1.75    1.12
  -9  11   5    0.67    0.96
   9  11  -5    1.07    1.12
   9 -11  -5   -1.52    1.10
   9 -11  -5   -0.76    2.35
   9  11  -5    0.81    2.41
   9 -11  -4    8.40    2.05
   9  11  -4    6.93    2.07
  -9  11   4    9.93    1.00
  -9  11   4   11.02    1.06
   9  11  -4    8.57    1.09
   9 -11  -4    8.40    1.08
   9 -11  -4   12.32    1.91
   9 -11  -3    8.73    1.77
   9  11  -3   10.91    1.76
   9  11  -3    4.98    1.51
   9 -11  -3    6.49    1.58
   9 -11  -2  329.21   11.83
   9  11  -2  323.29   11.84
   9  11  -2  300.84   11.91
   9 -11  -1    5.09    1.50
   9  11  -1    5.97    1.57
   9  11  -1    5.07    1.37
   9 -11   0    1.70    1.47
   9  11   0    2.07    1.56
   9  11   0    1.16    1.22
   9  11   1    0.99    1.09
   9 -11   1    3.37    1.68
   9  11   1    1.79    1.77
   9 -11   1    0.05    1.11
   9 -11   2   29.42    1.87
   9  11   2   30.94    1.82
   9  11   3    0.60    0.84
   9 -11   3    0.52    0.87
   9 -11   3   -0.10    0.82
   9 -11   3    0.77    0.87
   9 -11   3   -1.05    1.34
   9  11   3    0.47    1.34
   9 -11   4   96.72    3.70
   9  11   4  100.27    3.71
   9 -11   4   96.23    4.17
   9  11   4  103.38    4.21
   9 -11   4   95.97    3.75
   9 -11   5    4.01    0.99
   9 -11   5    3.05    0.87
   9  11   5    0.82    0.91
  -9 -11  -5    4.78    2.23
   9 -11   5    2.68    1.78
   9  11   5    1.53    1.81
   9 -11   6    1.73    0.87
   9  11   6    0.66    0.87
   9  11   6    2.43    0.92
   9 -11   6    1.30    0.97
   9 -11   7    0.54    0.74
   9  11   7   -1.07    0.76
   9  11   7   -0.18    0.79
   9 -11   8    4.28    0.53
  -9 -11  -8    3.89    0.75
  -9 -13   8    9.99    0.87
   9 -13  -8   13.30    0.84
  -9 -13   7   18.78    1.17
  -9  13   7   17.99    1.22
  -9 -13   7   19.72    1.21
   9 -13  -7   16.12    1.22
  -9 -13   6  116.90    4.40
  -9  13   6  115.15    4.41
   9 -13  -6  113.26    4.39
   9  13  -6  110.89    4.40
  -9  13   6  116.37    4.51
  -9 -13   6  119.93    4.41
  -9  13   5   13.71    1.18
   9 -13  -5   13.84    2.23
  -9 -13   5   13.22    1.22
   9  13  -5   11.34    1.23
   9 -13  -5   12.30    1.22
   9 -13  -5    9.06    2.39
   9  13  -5   14.41    2.47
  -9 -13   5   15.53    2.20
  -9  13   5   11.81    2.29
   9 -13  -4   30.46    2.43
   9  13  -4   33.09    2.47
  -9  13   4   33.59    1.59
   9  13  -4   32.02    1.62
   9 -13  -4   31.58    1.61
  -9 -13   4   34.03    1.63
  -9  13   4   31.89    1.59
   9 -13  -4   33.10    2.40
   9 -13  -3    5.02    1.73
   9  13  -3    7.11    1.79
  -9  13   3    5.14    0.80
  -9  13   3    4.65    0.87
   9 -13  -2  102.54    4.14
   9  13  -2  100.99    4.16
   9  13  -2  100.34    4.20
   9 -13  -1    1.09    1.54
   9  13  -1    2.47    1.58
   9  13  -1    3.48    1.34
   9 -13  -1    2.18    1.32
   9 -13   0    0.55    1.45
   9  13   0    0.25    1.55
   9  13   0    1.83    1.21
   9 -13   1    1.02    1.64
   9  13   1    1.32    1.74
   9 -13   2  359.12   13.41
   9  13   2  364.80   13.40
   9 -13   3    1.35    0.89
   9 -13   3    1.09    0.84
   9 -13   3    1.40    0.89
   9 -13   3   -0.71    1.41
   9  13   3    2.12    1.40
   9 -13   4    1.43    0.76
   9  13   4   -0.37    0.79
   9  13   4   -0.59    1.56
   9 -13   4    0.92    1.54
  -9 -13  -4    1.46    2.04
   9 -13   4   -0.57    0.94
   9 -13   5    3.19    0.84
   9  13   5    0.95    0.86
   9 -13   5    1.94    1.76
   9  13   5    2.95    1.79
   9 -13   5    0.45    0.99
  -9 -13  -5    0.42    2.24
   9 -13   6   11.64    0.96
   9  13   6   11.11    0.98
   9 -13   6   11.46    1.10
   9  13   6   14.53    1.07
   9 -13   7    0.49    0.70
   9  13   7    1.42    0.77
   9 -13   7   -0.17    0.82
  -9 -15   8   31.79    1.37
  -9 -15   7   16.27    1.15
   9 -15  -7   20.03    1.14
  -9 -15   6  240.53    8.47
   9 -15  -6  221.86    8.43
   9  15  -6  222.97    8.45
  -9 -15   6  235.38    8.44
  -9  15   6  226.94    8.45
   9 -15  -5    1.02    2.18
  -9  15   5    2.03    1.08
  -9 -15   5    1.54    1.04
  -9 -15   5   -0.42    1.06
   9  15  -5    0.54    1.10
   9 -15  -5   -0.03    1.10
   9  15  -5    3.07    2.27
  -9  15   5   -0.42    2.16
  -9  15   4  100.14    4.12
   9 -15  -4  101.60    4.56
   9  15  -4  104.45    4.59
  -9 -15   4  108.53    4.07
   9  15  -4  111.04    4.05
   9  15  -4  102.82    4.72
  -9  15   3   14.46    1.02
   9 -15  -3   10.36    1.84
   9  15  -3   12.64    1.91
   9  15  -2   -1.20    1.46
   9 -15  -2    0.85    1.47
   9  15  -2    0.99    0.93
   9 -15  -2    1.19    1.63
   9  15  -2    1.69    1.65
   9  15  -1    1.06    1.37
   9 -15  -1    1.21    1.45
   9  15  -1   -0.57    1.42
   9 -15  -1    0.50    1.36
   9  15   0  159.95    6.21
   9 -15   0  155.23    6.17
   9  15   0  170.20    6.21
   9  15   1    4.19    1.69
   9 -15   1    4.54    1.63
   9 -15   2  365.30   12.99
   9 -15   2  337.01   13.13
   9  15   2  352.61   13.14
  -9 -15  -3    0.07    1.89
   9  15   3    1.18    0.93
   9 -15   3    0.72    0.85
   9 -15   3   -0.50    0.90
   9 -15   3    0.77    0.90
   9  15   3   -1.32    1.46
   9 -15   3    0.68    1.40
   9 -15   4    3.58    0.96
   9  15   4    3.86    0.76
   9 -15   4    3.27    1.62
   9  15   4    2.89    1.65
  -9 -15  -4    2.69    2.17
   9 -15   5    0.60    0.99
   9  15   5    0.01    0.80
   9 -15   5    0.33    0.80
   9  15   5   -1.05    1.78
  -9 -15  -5   -0.37    2.34
   9  15   6    6.57    0.96
   9 -15   6    6.87    0.99
   9 -15   6    6.53    0.82
   9  15   6    6.56    0.85
   9  15   7    1.12    0.73
   9 -15   7   -0.58    0.79
   9 -15   7    1.20    0.61
  -9  15  -8    0.54    0.38
  -9 -17   8    1.41    0.56
  -9 -17   7    9.60    0.94
   9  17  -6  172.51    6.47
  -9 -17   6  174.91    6.46
  -9 -17   5   13.82    1.16
  -9  17   5   13.59    1.17
  -9 -17   4   93.17    3.55
  -9  17   4   91.45    3.60
   9  17  -4   88.91    4.26
  -9  17   3   -0.49    0.85
  -9 -17   3    0.65    0.88
   9 -17  -3    1.93    1.77
   9  17  -3    1.30    1.65
   9  17  -2    8.95    1.57
   9  17  -2    8.91    1.59
  -9  17   2   11.07    0.85
   9  17  -2    9.07    1.05
   9 -17  -2    9.93    1.68
   9 -17  -1   12.10    1.57
   9  17  -1   11.41    1.02
   9  17  -1    8.98    1.39
   9  17  -1   10.46    1.52
   9  17   0   28.74    1.81
   9 -17   1    5.18    0.86
   9  17   2   54.38    2.39
   9  17   2   53.16    2.32
   9  17   3    0.08    0.95
   9 -17   3   -0.31    0.94
   9 -17   3    0.18    0.86
   9 -17   3    0.97    0.89
   9  17   3    0.09    1.46
   9 -17   4    7.44    1.03
   9  17   5   -0.80    0.76
   9 -17   5   -0.91    0.99
   9  17   6   10.19    1.00
   9 -17   6    8.70    1.00
   9 -17   7    0.74    0.75
   9  17   7    0.85    0.72
  -9  17  -8    0.51    0.30
  -9 -19   7   -1.42    0.75
  -9 -19   6   65.64    2.58
   9  19  -6   68.54    2.64
  -9 -19   5    1.03    0.95
  -9  19   5   -0.50    1.06
  -9  19   4    0.03    0.96
   9  19  -4    0.24    2.13
  -9 -19   4    0.19    0.92
  -9  19   4    1.75    1.08
   9 -19  -4   -0.99    2.13
   9  19  -3    4.86    1.85
  -9  19   3    4.19    0.89
   9 -19  -3    5.43    1.89
  -9  19   3    2.92    0.95
  -9  19   2  219.54    7.79
   9  19  -2  198.63    7.81
   9 -19  -2  217.94    8.18
   9  19  -2  199.40    8.18
  -9  19   2  216.78    7.80
  -9  19   1    1.05    0.74
  -9  19   1    0.58    0.76
   9  19  -1    2.10    1.20
   9 -19  -1    0.24    1.59
   9  19  -1    1.71    1.46
   9  19   0    2.63    0.90
   9  19   0    1.41    1.19
   9  19   0    0.67    1.20
  -9  19   0    1.73    0.72
   9  19   0    2.01    1.37
   9  19   1    1.70    1.27
  -9  19  -1    0.42    0.68
   9  19   1    1.91    1.13
   9  19   1    1.28    0.86
   9  19   2    4.47    0.96
   9 -19   2    6.52    0.95
   9  19   2    7.44    1.16
   9  19   2    7.93    0.88
  -9  19  -2    7.20    0.80
   9  19   2    6.34    1.33
   9 -19   3    0.49    0.87
   9  19   3    0.67    0.97
   9 -19   3    1.35    0.98
  -9  19  -3   -1.60    1.78
   9 -19   4    6.42    0.95
   9 -19   4    3.39    0.99
  -9  19  -4    5.76    1.89
   9 -19   5   -0.22    0.96
   9  19   6   -1.35    0.87
   9 -19   6   -0.33    0.87
  -9  19  -7   -0.69    0.55
   9  19   7    1.51    0.68
  -9 -21   7   -0.66    0.64
  -9 -21   6   52.01    2.15
   9  21  -6   54.23    2.26
  -9 -21   5   -0.65    0.91
  -9  21   5    0.62    1.08
  -9  21   4    0.15    1.05
   9  21  -4    1.28    2.19
  -9 -21   4    0.70    0.86
  -9  21   4    0.18    1.05
   9 -21  -4   -1.33    2.18
   9  21  -3    6.08    1.95
  -9  21   3    5.43    0.94
   9 -21  -3    2.75    1.97
  -9  21   3    6.58    1.01
  -9  21   2  120.05    4.39
   9  21  -2  112.43    4.42
  -9  21   2  115.65    4.37
   9 -21  -2  117.57    4.90
   9  21  -2  111.66    4.89
  -9  21   1    0.09    0.80
  -9  21   1   -0.12    0.78
   9 -21  -1    0.63    1.70
   9  21  -1   -0.12    1.58
   9  21   0    9.51    1.53
   9  21   0   13.26    1.32
   9  21   0   14.67    1.08
   9  21   0   13.22    1.38
  -9  21   0   13.48    0.93
  -9  21   0   11.71    0.98
   9  21   1    2.13    1.16
   9  21   1    1.39    0.90
  -9  21  -1    0.78    0.70
   9  21   1    0.61    1.35
   9  21   1   -0.86    0.84
   9  21   2    1.06    0.86
   9 -21   2    0.49    0.95
   9  21   2    1.61    1.18
  -9  21  -2   -0.44    0.77
   9  21   2    1.60    1.37
   9  21   2   -0.27    0.94
  -9  21  -3    1.26    0.81
   9  21   3    0.10    0.98
   9 -21   3    0.14    0.99
   9  21   3   -1.19    1.24
  -9  21  -3    2.70    1.82
   9 -21   4   -0.33    0.92
  -9  21  -4   -1.72    1.98
   9 -21   4    1.18    0.92
   9 -21   5    0.98    0.93
   9  21   6   11.61    0.97
   9  21   6    9.55    1.18
   9  21   7    0.11    0.63
  -9  21  -7    0.34    0.50
  -9 -23   7    0.38    0.50
   9  23  -6   30.69    1.48
  -9  23   6   27.84    1.35
  -9 -23   6   27.03    1.30
  -9 -23   5    4.34    0.86
  -9  23   5    4.31    1.07
  -9  23   4   33.35    1.72
   9 -23  -4   41.44    2.81
   9  23  -3   -1.41    2.09
  -9  23   3    1.56    0.99
   9 -23  -3    0.46    2.08
   9  23  -2   -0.30    1.85
  -9  23   2    0.32    0.88
   9  23  -2    1.10    1.06
   9 -23  -2    0.54    1.85
   9  23  -1    0.55    1.72
  -9  23   1    1.22    0.81
   9  23   0   10.63    1.56
   9  23   0    8.44    1.04
   9  23   0    8.45    1.34
   9  23   0    7.06    1.40
  -9  23   0    8.52    0.90
   9  23   1    0.26    0.94
   9  23   1    0.24    1.22
   9  23   1    1.92    1.42
  -9  23  -1   -0.34    0.79
   9  23   1    1.08    0.86
   9 -23   2   13.50    1.08
   9  23   2    9.76    1.32
   9  23   2   11.32    1.04
  -9  23  -2   12.38    0.96
   9  23   2   11.32    1.57
   9  23   2    8.28    1.09
  -9  23  -3   -1.07    0.81
   9 -23   3    0.45    0.99
   9  23   3    2.32    1.25
  -9  23  -3    1.76    1.94
   9  23   3    0.36    1.01
   9 -23   4    0.74    0.89
   9  23   4    0.20    1.25
  -9  23  -4   -1.05    0.80
   9  23   5   -0.53    1.17
  -9  23  -5   -0.20    0.72
  -9  23  -6    1.80    0.64
   9  23   6    3.44    0.80
  -9  23  -7   -0.39    0.45
   9  23   7    0.12    0.57
   9  25  -6    9.00    0.99
  -9  25   6    8.54    0.84
  -9  25   5    1.02    1.07
  -9  25   4  107.51    4.18
   9  25  -3    0.06    2.13
  -9  25   3    1.42    0.95
   9 -25  -3    0.94    2.07
   9  25  -2    5.74    2.02
  -9  25   2    2.97    0.89
   9  25  -2    2.18    1.07
   9 -25  -2    2.78    2.01
   9  25  -1    2.26    1.80
   9  25  -1    0.51    1.40
  -9  25   1   -0.04    0.87
   9  25   0   27.03    1.76
   9  25   0   24.43    1.68
   9  25   0   28.24    1.46
   9  25   0   26.71    1.97
  -9  25   0   25.50    1.36
   9  25   1    1.65    1.27
   9  25   1   -0.74    1.00
   9  25   1   -0.05    1.50
   9  25   1    0.44    0.88
   9  25   2   10.48    1.38
   9 -25   2   12.06    1.09
   9  25   2   11.39    1.07
   9  25   2   10.45    1.65
   9  25   2    9.24    1.11
   9  25   3    0.69    1.02
   9 -25   3    1.08    1.01
   9  25   3    0.17    1.28
  -9  25  -3    2.41    2.06
   9 -25   4    2.73    0.87
   9  25   4    1.80    1.22
   9  25   5   -0.51    1.13
   9  25   6    9.55    0.84
   9  25   6    9.44    1.07
   9  25   7   -0.10    0.46
   9  27  -6    0.32    0.82
  -9  27   6    1.20    0.68
  -9  27   5    2.46    1.01
  -9  27   4    3.40    1.00
  -9  27   3    2.51    1.01
   9  27  -2   23.74    1.41
   9  27  -2   23.00    2.45
  -9  27   2   22.97    1.30
   9  27  -1    0.80    1.89
   9  27  -1    0.12    1.45
  -9  27   1   -0.21    0.88
   9  27   0    1.34    1.05
   9  27   0    1.39    1.52
  -9  27   0    1.80    0.85
   9 -27   1   -0.49    0.97
   9  27   1   -0.06    1.34
   9  27   1    0.40    1.04
   9  27   1   -0.50    1.56
  -9  27  -1    0.05    0.80
   9  27   1    1.65    0.87
   9  27   2    0.76    1.63
   9  27   2    0.80    0.98
  -9  27  -2    0.11    2.08
   9  27   2    1.29    0.98
   9 -27   2    0.81    0.98
   9  27   2    1.15    1.32
   9 -27   3    1.17    0.99
   9  27   3   -0.22    1.29
   9 -27   4   -1.37    0.82
   9  27   4    0.06    1.17
   9  27   5   -1.19    1.06
   9  27   6   26.95    1.44
   9  27   6   28.68    1.27
  -9  29   6    0.84    0.56
   9  29  -6    0.49    0.89
   9  29  -6    1.62    0.72
  -9  29   5   -0.53    0.91
  -9  29   5    0.40    0.89
  -9  29   4   52.28    2.25
  -9  29   4   50.58    2.20
  -9  29   3    0.91    1.08
  -9  29   3    1.51    0.94
  -9  29   2  229.43    8.58
   9  29  -2  229.91    8.59
  -9  29   2  239.01    8.61
  -9  29   1    2.00    0.84
   9  29  -1    1.19    1.50
  -9  29   1    1.24    0.93
   9  29  -1    1.61    1.96
  -9  29   0    6.14    0.86
   9  29   0    7.96    1.57
  -9  29   0    6.12    0.89
   9  29   0    7.03    1.09
  -9  29  -1   -0.15    0.81
  -9  29  -1    0.54    0.86
   9  29   1    1.17    1.58
   9 -29   1   -0.15    0.94
   9  29   1    0.59    1.04
   9  29   2    7.15    1.03
  -9  29  -2    8.44    0.88
   9  29   2    7.97    1.69
   9 -29   2    9.92    1.05
   9  29   2   10.21    1.06
   9  29   3    0.22    1.23
   9 -29   3    0.58    0.92
   9  29   4    1.42    1.15
   9  29   5    0.62    1.01
  -9  29  -6   34.88    1.51
   9  29   6   45.34    1.68
   9  31  -6    0.03    0.69
   9  31  -5    2.27    1.04
  -9  31   5    1.30    0.85
   9  31  -4   11.29    1.29
  -9  31   4    9.68    1.07
  -9  31   4    9.60    0.95
  -9  31   3   -0.47    1.02
  -9  31   3    0.86    0.89
  -9  31   2   72.18    2.83
  -9  31   2   71.36    2.90
   9  31  -2   70.24    2.84
  -9  31   1    4.98    0.98
  -9  31   1    2.96    0.83
  -9  31   0    0.67    0.80
   9  31   0   -0.91    1.55
  -9  31   0    0.98    0.82
   9  31   0   -0.65    1.02
  -9  31  -1    0.90    0.77
  -9  31  -1    0.75    0.84
   9  31   1    0.76    1.58
   9 -31   1    1.56    0.94
   9  31   1    1.00    1.01
  -9  31  -2    1.69    0.75
   9 -31   2    1.22    0.94
   9  31   2    1.16    0.97
  -9  31  -2    1.07    0.82
   9 -31   3   -0.50    0.88
  -9  31  -3    0.82    0.73
  -9  31  -4    9.24    0.79
   9  31   5   -0.41    0.95
  -9  31  -5    1.05    0.55
   9  31   5    0.29    0.65
  -9  33   5    0.18    0.71
   9  33  -5    0.92    0.90
   9  33  -5    1.68    0.75
   9  33  -4    1.47    1.12
   9  33  -3    2.02    1.28
  -9  33   3    4.00    0.96
  -9  33   2    4.90    0.96
  -9  33   2    4.65    0.84
  -9  33   1    1.10    0.87
  -9  33   1    0.46    0.79
  -9  33   0   46.33    2.08
   9  33   0   56.18    2.46
  -9  33   0   49.36    2.16
   9  33   0   57.48    2.18
  -9  33  -1    0.22    0.72
   9  33   1    0.05    1.54
  -9  33  -1    0.43    0.81
   9 -33   1    0.45    0.88
   9  33   1   -0.36    0.98
  -9  33  -2   19.06    1.07
  -9  33  -2   20.52    1.14
   9 -33   2   22.81    1.21
  -9  33  -3   -0.01    0.65
   9 -33   3    0.20    0.80
  -9  33  -3   -0.49    0.70
  -9  33  -4    5.95    0.68
  -9  33  -5    0.65    0.46
   9  33   5    0.16    0.54
  -9  35   5   -0.69    0.52
   9  35  -5    0.20    0.71
   9  35  -5    0.56    0.59
   9  35  -4   16.27    1.18
  -9  35   4   15.73    1.02
   9  35  -3   -0.06    1.16
  -9  35   3    0.82    0.82
  -9  35   2   20.71    1.23
   9 -35  -2   20.19    1.14
  -9  35   1    0.73    0.79
   9 -35  -1    1.41    0.86
  -9  35   0    2.79    0.79
   9  35   0    4.00    1.44
   9  35   0    2.69    0.93
  -9  35  -1    0.41    0.74
   9  35   1    0.90    1.50
   9 -35   1    0.37    0.84
   9  35   1    0.12    0.90
  -9  35  -2   -0.78    0.69
   9 -35   2    1.03    0.83
  -9  35  -3   -0.12    0.64
   9 -35   3    0.58    0.72
  -9  35  -4    2.14    0.53
  -9  37   4    7.77    0.72
   9  37  -4    6.39    0.87
   9  37  -4    7.89    0.75
   9  37  -3    1.22    1.04
  -9  37   2   13.61    0.96
   9 -37  -2   13.60    0.91
  -9  37   1   -0.03    0.74
   9 -37  -1    0.45    0.79
   9  37   0   27.87    1.65
   9  37   0   26.59    1.26
  -9  37  -1    1.32    0.68
   9  37   1    0.45    0.82
   9 -37   1   -0.58    0.77
  -9  37  -2   16.78    1.00
   9 -37   2   22.48    1.07
  -9  37  -3   -0.15    0.55
   9  39  -3    1.43    0.83
  -9  39   1    1.07    0.66
   9 -39  -1    0.56    0.69
  -9  39   0    8.43    0.75
   9  39   0   14.25    1.28
  -9  39  -1    0.86    0.58
   9 -39   1    0.81    0.69
   9 -39   2    5.53    0.65
   9  41  -2   15.29    0.95
  -9  41   2   12.71    0.73
   9 -41  -1   -0.04    0.56
  -9  41   0   -0.36    0.57
   9 -41   1   -0.16    0.53
 -10   0   8   14.77    0.98
 -10   0   8   14.21    1.03
 -10   0   7    4.45    0.99
 -10   0   7    1.57    0.96
  10   0  -7    3.17    1.04
 -10   0   6   -0.87    2.35
 -10   0   6    0.74    1.07
  10   0  -6    0.07    1.14
  10   0  -5    3.73    1.77
  10   0  -4    4.02    1.89
  10   0  -4    3.33    1.51
 -10   0   4    1.75    0.86
  10   0  -3   29.18    1.84
  10   0  -3   32.64    2.02
  10   0  -2  879.85   32.07
  10   0  -2  883.99   32.12
  10   0  -1  116.50    4.60
  10   0   0  207.11    7.78
  10   0   1   -2.11    1.43
  10   0   1    0.53    1.16
  10   0   2   66.62    2.95
  10   0   2   69.49    3.09
  10   0   3   16.44    1.53
  10   0   4    1.13    0.84
  10   0   4   -1.46    1.47
  10   0   4    0.75    0.81
  10   0   4    1.58    0.90
  10   0   5    2.27    0.94
  10   0   5    1.09    0.89
  10   0   5    0.66    0.97
  10   0   5    1.93    0.86
  10   0   5   -0.83    1.78
  10   0   6   55.16    2.31
  10   0   6   59.61    2.32
  10   0   6   53.82    3.14
  10   0   6   52.41    2.31
  10   0   7    1.64    0.83
  10   0   7    0.59    0.86
  10   0   8   72.13    2.75
 -10  -2   8    3.27    0.85
  10  -2  -8    4.58    0.96
 -10  -2   8    3.39    0.81
 -10  -2   7    0.03    0.97
  10  -2  -7   -0.71    1.02
 -10   2   7    1.74    0.97
 -10  -2   7   -0.63    0.99
 -10   2   6    5.64    1.12
 -10  -2   6    4.45    1.11
  10  -2  -6    8.77    2.64
  10  -2  -6    5.48    1.14
  10  -2  -5   -1.67    1.84
  10  -2  -5   -1.28    2.31
  10  -2  -5    0.18    1.14
 -10   2   5   -0.13    0.96
  10  -2  -4   93.71    3.94
  10   2  -4   86.77    3.80
  10  -2  -4   93.48    4.09
 -10  -2   4   95.06    3.54
 -10   2   4  103.00    3.53
  10  -2  -3   11.28    1.54
  10   2  -3   12.93    1.34
  10  -2  -3   15.27    1.71
  10  -2  -2  199.24    7.48
  10   2  -2  196.30    7.42
  10  -2  -2  203.30    7.53
  10  -2  -1    1.78    1.32
  10  -2  -1    3.07    1.30
  10  -2   0  603.47   22.04
  10  -2   1   20.17    1.53
  10  -2   1   20.81    1.71
  10  -2   2    3.65    1.61
  10  -2   2    4.23    1.28
  10  -2   3    6.94    1.34
  10   2   4   86.53    3.37
  10  -2   4   86.45    3.38
  10  -2   4   91.26    3.36
  10   2   4   86.67    3.35
  10  -2   4   88.25    3.81
  10   2   4   85.61    3.35
  10  -2   4   88.68    3.35
  10   2   5    0.10    0.87
  10  -2   5   -1.22    0.93
  10   2   5   -0.27    0.94
  10   2   5    1.09    0.90
  10  -2   5    0.44    0.97
  10  -2   5    0.49    0.88
  10  -2   5   -1.73    0.86
  10  -2   5   -1.39    1.71
  10  -2   6   18.47    1.20
  10   2   6   17.91    1.23
  10  -2   6   21.80    1.23
  10  -2   6   20.22    2.23
  10   2   6   17.37    1.21
  10  -2   6   18.82    1.24
  10  -2   7    0.24    0.84
  10  -2   7    1.33    0.85
  10  -2   8   32.01    1.38
 -10  -4   8    0.04    0.80
  10  -4  -8   -0.46    0.92
  10   4  -8    1.59    0.90
 -10  -4   8   -0.82    0.83
 -10   4   8    0.26    0.84
 -10  -4   7    1.52    0.98
 -10   4   7   -0.63    0.97
 -10   4   7    0.33    1.04
 -10  -4   7   -0.80    0.97
  10   4  -7   -0.72    1.05
  10  -4  -7    1.28    1.04
  10  -4  -6   16.47    2.74
  10   4  -6   16.77    2.83
 -10  -4   6   13.97    2.49
 -10   4   6   16.33    2.61
  10  -4  -6   16.78    1.30
  10   4  -6   16.11    1.33
 -10   4   6   15.21    1.27
  10  -4  -5    5.57    1.91
  10  -4  -5    8.62    2.33
  10   4  -5   10.01    2.36
  10   4  -5    5.28    1.20
  10  -4  -5    5.39    1.15
 -10   4   5    6.42    1.10
  10  -4  -4   30.96    2.13
  10  -4  -4   31.28    2.34
  10   4  -4   30.65    2.36
  10  -4  -4   28.53    1.55
  10   4  -4   30.26    1.55
 -10   4   4   31.27    1.46
  10  -4  -3    2.93    1.46
  10   4  -3    4.47    1.08
  10  -4  -3    5.43    1.61
  10   4  -3    4.79    1.61
  10   4  -2    8.55    1.06
  10  -4  -2    5.75    1.40
  10  -4  -2    8.80    1.47
  10   4  -2    8.21    1.50
  10  -4  -1   -0.47    1.29
  10  -4  -1    0.77    1.40
  10   4  -1    0.56    1.47
  10  -4   0   44.10    2.22
  10   4   0   42.39    2.24
  10  -4   1   18.72    1.51
  10   4   1   21.43    1.56
  10  -4   1   24.41    1.79
  10   4   1   21.14    1.80
  10  -4   2  338.46   12.91
  10   4   2  336.00   12.90
  10   4   2  360.83   12.94
  10  -4   2  358.70   12.95
  10   4   3   -1.21    1.32
  10  -4   3    0.09    1.28
  10  -4   4    1.35    0.92
  10   4   4    0.29    0.82
  10   4   4   -0.28    0.86
  10  -4   4   -0.09    0.84
  10   4   4   -0.11    1.55
  10  -4   4    0.69    1.46
  10   4   4   -1.24    0.81
  10  -4   4    0.92    0.82
  10   4   4   -1.64    0.86
  10   4   5    2.41    0.92
  10  -4   5    1.07    0.99
  10   4   5    0.55    0.92
  10  -4   5    2.20    0.90
  10  -4   5    1.63    0.94
  10   4   5    2.45    0.95
  10   4   5    2.69    1.81
  10  -4   5   -0.04    1.75
  10   4   5    1.20    0.90
  10  -4   6   11.11    2.05
  10   4   6    7.77    1.05
  10  -4   6    9.91    1.07
  10   4   6    9.95    1.00
  10  -4   6   12.41    1.05
  10   4   6   10.36    1.04
  10   4   7   -0.07    0.82
  10  -4   7   -0.92    0.86
  10  -4   7    1.54    0.85
  10   4   7   -0.11    0.83
  10   4   8   18.16    0.96
  10  -4   8   18.45    0.95
 -10  -6   8    2.79    0.80
  10  -6  -8    2.57    0.89
  10   6  -8    1.05    0.87
 -10   6   7    0.12    0.95
 -10   6   7    0.94    1.04
 -10  -6   7   -0.55    0.98
  10  -6  -7    0.49    1.05
  10   6  -7   -0.30    1.06
  10  -6  -6    5.74    2.11
 -10   6   6    4.38    1.10
  10  -6  -6    1.87    2.62
  10   6  -6    7.60    2.70
 -10  -6   6    4.90    2.33
 -10   6   6    4.46    2.49
  10  -6  -6    3.64    1.14
  10   6  -6    2.87    1.18
 -10   6   5    7.00    1.16
  10  -6  -5    3.30    2.00
 -10  -6   5    6.79    1.12
  10  -6  -5    6.22    1.14
  10   6  -5    6.69    1.22
  10  -6  -5    7.73    2.36
  10   6  -5    7.49    2.51
  10  -6  -4   54.15    2.99
  10   6  -4   56.89    3.01
  10  -6  -4   55.00    2.81
  10   6  -4   49.81    2.27
  10  -6  -4   52.85    2.28
  10   6  -4   54.74    2.29
 -10   6   4   58.67    2.24
  10  -6  -3    1.47    1.51
  10  -6  -3   -1.97    1.68
  10   6  -3   -0.34    1.63
  10  -6  -2   16.37    1.58
  10  -6  -2   17.67    1.68
  10   6  -2   18.26    1.68
  10  -6  -1    1.82    1.30
  10  -6  -1    1.26    1.45
  10   6  -1    0.90    1.53
  10  -6   0  206.24    7.68
  10   6   0  202.32    7.71
  10  -6   1    4.86    1.18
  10  -6   1    5.42    1.63
  10   6   1    6.97    1.70
  10   6   1    7.20    1.17
  10  -6   2   97.27    4.12
  10   6   2   95.06    4.08
  10  -6   2  104.09    4.23
  10   6   2  105.65    4.25
  10  -6   3    5.22    1.38
  10   6   3    3.45    1.38
  10  -6   3    3.80    0.91
  10   6   4    1.95    0.86
  10  -6   4    1.33    0.82
  10  -6   4    2.67    1.51
  10   6   4    1.66    1.59
  10   6   4    1.20    0.84
  10   6   4    1.16    0.80
  10   6   4    2.31    0.83
  10  -6   4    1.52    0.86
  10   6   5   -0.27    0.95
  10  -6   5    0.93    0.92
  10   6   5   -0.70    0.92
  10   6   5    1.06    0.88
  10  -6   5    0.26    1.77
  10   6   5    1.59    1.81
  10   6   5    0.08    0.92
  10   6   6   18.15    1.22
  10   6   6   18.91    1.20
  10  -6   6   19.17    1.21
  10  -6   6   18.12    1.24
  10   6   7   -0.82    0.82
  10  -6   7   -1.25    0.83
  10  -6   7    0.09    0.86
  10   6   7    1.61    0.82
  10  -6   8    1.14    0.59
  10   6   8    1.23    0.60
  10  -8  -8    1.67    0.85
  10   8  -7    4.75    1.05
  10  -8  -7    3.78    1.07
 -10  -8   7    3.34    1.02
 -10   8   7    3.68    1.07
 -10   8   6   12.19    1.28
 -10  -8   6   12.01    1.20
 -10   8   6   11.06    1.14
 -10  -8   6   12.19    1.20
  10  -8  -6   13.19    1.24
  10   8  -6   12.00    1.27
 -10  -8   6   10.14    2.37
 -10   8   6   15.68    2.54
  10  -8  -5    5.32    2.34
  10   8  -5    3.35    2.51
 -10   8   5    2.98    1.04
  10  -8  -5    6.24    2.01
 -10  -8   5    4.75    1.14
  10   8  -5    2.48    1.07
  10  -8  -5    3.39    1.14
  10   8  -5    3.51    1.19
  10  -8  -4    0.22    1.71
  10  -8  -4    2.70    2.02
  10   8  -4    2.25    2.03
  10  -8  -4    1.23    1.07
  10   8  -4    1.29    1.06
 -10   8   4   -0.19    0.94
  10  -8  -3    1.27    1.70
  10   8  -3    0.26    1.69
  10  -8  -3    0.21    1.49
  10  -8  -2    9.65    1.62
  10   8  -2   11.55    1.63
  10  -8  -2    7.71    1.47
  10  -8  -1    2.33    1.52
  10   8  -1    2.12    1.55
  10  -8  -1    0.96    1.31
  10   8   0   30.07    1.99
  10  -8   0   31.17    1.95
  10   8   1   -0.83    1.10
  10  -8   1    0.57    1.66
  10  -8   1    0.57    1.18
  10   8   1    0.17    1.72
  10  -8   2    5.15    1.80
  10   8   2    3.93    1.83
  10   8   2    0.99    1.34
  10  -8   2    2.06    1.38
  10   8   3    2.85    0.82
  10  -8   3    4.37    0.86
  10  -8   3    4.65    0.90
  10  -8   3    4.71    0.98
  10   8   3    2.93    1.01
  10  -8   3    3.00    1.40
  10   8   3    4.42    1.41
  10  -8   4   49.82    2.17
  10   8   4   52.83    2.12
  10  -8   4   51.44    2.11
  10   8   4   51.44    2.15
  10   8   4   55.90    2.78
  10  -8   4   51.77    2.71
  10  -8   5   -1.46    1.80
  10   8   5   -1.19    1.84
  10   8   5   -0.41    0.92
  10  -8   5    0.78    0.90
  10   8   5   -0.61    0.93
  10   8   6   10.35    1.05
  10   8   6   11.67    1.04
  10  -8   6   11.30    1.03
  10  -8   7    0.17    0.84
  10   8   7    0.12    0.80
  10   8   7    1.14    0.78
  10  -8   7   -1.48    0.78
  10  -8   8   -0.37    0.55
  10   8   8    0.29    0.55
  10 -10  -8   11.05    0.91
 -10 -10   7    1.25    0.95
  10 -10  -7   -0.98    1.05
  10  10  -7    1.03    1.02
 -10  10   7   -0.99    1.03
 -10 -10   7   -0.48    0.97
 -10  10   6    4.72    0.98
 -10 -10   6    5.30    1.08
 -10  10   6    4.33    1.17
 -10 -10   6    5.61    1.10
  10  10  -6    4.24    1.18
  10 -10  -6    4.77    1.16
  10 -10  -5    1.23    2.04
 -10  10   5    2.92    1.13
  10 -10  -5   -0.43    2.38
  10  10  -5    3.33    2.47
 -10 -10   5    3.63    1.12
 -10  10   5    2.72    1.04
  10  10  -5    1.20    1.12
  10  10  -5    3.89    1.19
  10 -10  -5    2.55    1.14
 -10  10   4   20.14    1.23
 -10  10   4   17.43    1.23
  10 -10  -4   18.67    2.22
  10  10  -4   18.81    2.23
  10  10  -4   18.38    1.29
  10 -10  -4   17.53    1.28
  10 -10  -4   17.88    2.02
  10 -10  -3   -0.64    1.57
  10 -10  -3   -0.53    1.71
  10  10  -3    2.29    1.78
 -10  10   3   -0.14    0.78
  10 -10  -2   26.10    1.82
  10 -10  -2   25.22    1.93
  10  10  -2   26.40    1.93
  10 -10  -1   15.75    1.68
  10  10  -1   14.68    1.76
  10 -10   0   14.46    1.68
  10  10   0   12.91    1.72
  10  10   1    0.22    1.11
  10 -10   1    2.03    1.71
  10  10   1    2.62    1.79
  10 -10   1    2.10    1.16
  10 -10   2   13.34    1.96
  10  10   2   14.49    2.01
  10 -10   2   14.59    1.58
  10  10   2   12.76    1.53
  10 -10   3   -0.09    1.42
  10  10   3   -0.71    1.42
  10  10   3   -0.34    0.83
  10 -10   3    0.40    0.92
  10 -10   3    0.82    0.87
  10 -10   3   -0.79    0.88
  10 -10   3    0.37    0.96
  10 -10   4   85.61    3.47
  10 -10   4   91.06    3.43
  10  10   4   91.15    3.44
  10  10   4   88.79    3.47
  10 -10   4   93.94    3.97
  10  10   4   94.22    4.00
  10  10   5    2.09    0.90
  10 -10   5   -0.30    0.89
  10 -10   5   -0.98    1.84
  10  10   5   -1.65    1.88
  10  10   5   -0.32    0.93
  10 -10   5    0.09    0.99
  10 -10   6   -0.06    0.87
  10  10   6    0.81    0.88
  10  10   6    0.89    0.94
  10 -10   7   -0.08    0.74
  10  10   7   -0.59    0.75
  10  10   7   -0.49    0.79
  10 -10   8    5.98    0.54
 -10 -10  -8    6.31    0.78
 -10 -12   8    0.41    0.72
  10 -12  -8    0.31    0.72
 -10 -12   7    2.85    0.95
 -10 -12   7    2.29    0.93
 -10  12   7    0.73    0.99
  10 -12  -7    2.84    0.98
 -10 -12   6  176.56    6.73
 -10  12   6  179.08    6.74
  10  12  -6  177.95    6.73
  10 -12  -6  180.78    6.73
 -10 -12   6  187.76    6.75
 -10  12   6  185.79    6.82
  10 -12  -5   16.03    2.54
  10  12  -5   16.36    2.57
 -10 -12   5   20.29    1.36
 -10  12   5   19.38    1.36
  10 -12  -5   16.78    1.38
  10  12  -5   19.19    1.39
  10 -12  -5   19.23    2.35
 -10  12   4    2.64    0.99
  10 -12  -4    2.54    2.09
  10  12  -4    5.38    2.10
 -10  12   4    2.79    0.94
  10  12  -4    2.89    1.11
  10 -12  -4    3.78    1.08
  10 -12  -4    5.04    1.93
 -10  12   3    2.66    0.88
 -10  12   3    2.82    0.87
  10 -12  -3    3.47    1.62
  10 -12  -3    2.92    1.83
  10  12  -3    2.99    1.79
  10 -12  -3    1.43    1.00
  10  12  -3    3.88    1.02
  10  12  -2   10.72    1.63
  10 -12  -2   14.20    1.69
  10  12  -2   14.00    1.73
  10  12  -1    0.09    1.35
  10 -12  -1   -0.74    1.61
  10  12  -1    0.31    1.63
  10 -12   0   12.78    1.62
  10  12   0   12.21    1.69
  10 -12   1   -0.93    1.73
  10  12   1    1.25    1.86
  10  12   2   68.23    2.68
  10 -12   2   67.66    3.09
  10  12   2   70.13    3.10
  10  12   3    0.07    0.88
  10  12   3   -0.21    0.71
  10 -12   3    0.15    0.71
  10 -12   3    1.02    0.86
  10 -12   3   -0.87    0.90
  10 -12   3    0.33    0.89
  10 -12   3   -0.19    1.47
  10  12   3    2.10    1.46
  10  12   4   30.28    1.39
  10 -12   4   28.03    1.38
  10 -12   4   32.23    2.18
  10  12   4   25.81    2.17
  10 -12   4   28.58    1.48
  10  12   5    1.08    0.89
  10 -12   5    0.98    0.88
  10 -12   5    0.98    1.00
  10 -12   5   -1.13    1.79
  10  12   5   -0.68    1.89
 -10 -12  -5    0.47    2.28
  10  12   6   17.26    1.14
  10 -12   6   14.88    1.07
  10  12   6   16.16    1.08
  10 -12   6   16.78    1.18
  10 -12   7   -0.15    0.69
  10  12   7    0.64    0.70
  10  12   7    1.12    0.77
  10 -12   7   -0.22    0.81
 -10  12  -8    0.73    0.36
 -10 -14   8    9.98    0.79
 -10 -14   7   12.08    1.04
  10 -14  -7   12.40    1.03
 -10 -14   7   10.59    0.96
 -10  14   6  303.08   10.91
 -10 -14   6  302.44   10.83
 -10 -14   6  297.41   10.81
 -10  14   6  288.60   10.82
  10  14  -6  293.02   10.81
  10  14  -6  286.97   10.80
  10 -14  -6  297.06   10.81
  10  14  -5   18.83    2.54
 -10 -14   5   16.47    2.29
 -10  14   5   19.33    2.45
 -10  14   5   19.51    1.44
 -10 -14   5   22.71    1.39
  10 -14  -5   21.64    1.41
  10  14  -5   22.19    1.41
  10 -14  -5   19.83    2.46
 -10  14   4   31.32    1.72
  10 -14  -4   35.40    2.55
  10  14  -4   34.07    2.60
 -10  14   4   35.17    1.73
 -10 -14   4   36.67    1.72
  10  14  -4   37.02    1.73
  10 -14  -4   36.88    1.71
  10 -14  -4   33.55    2.57
 -10  14   3    0.06    0.82
  10 -14  -3   -0.18    1.76
  10  14  -3    0.95    1.87
 -10  14   3    0.46    0.86
  10  14  -2   49.04    2.60
 -10  14   2   48.52    2.05
  10 -14  -2   56.37    2.65
  10  14  -2   53.02    2.67
  10 -14  -1   -0.81    1.41
  10  14  -1   -0.51    1.40
  10 -14  -1   -0.18    1.54
  10  14  -1   -1.23    1.57
  10 -14   0   26.42    1.91
  10  14   0   28.53    2.00
  10 -14   1    0.85    1.68
  10  14   1   -0.63    1.78
  10 -14   2   60.47    2.36
  10 -14   2   55.18    2.62
  10  14   2   55.48    2.62
 -10 -14  -3    6.84    1.98
  10 -14   3    5.18    0.93
  10 -14   3    8.53    0.98
  10  14   3    6.55    0.76
  10 -14   3    7.77    0.97
  10 -14   3    7.35    1.60
  10  14   3    9.37    1.61
  10 -14   4    0.34    0.79
  10  14   4    1.50    0.79
  10  14   4    1.38    1.73
  10 -14   4    1.69    1.71
 -10 -14  -4    2.93    2.22
  10 -14   4    2.68    0.97
  10 -14   5    0.78    0.83
  10  14   5    0.04    0.84
  10 -14   5    0.15    1.00
  10  14   5    3.34    1.86
 -10 -14  -5    1.20    2.26
  10 -14   6    9.97    1.05
  10 -14   6   10.99    0.90
  10  14   6   10.58    0.92
  10  14   6   10.53    1.02
  10 -14   7   -0.30    0.78
  10  14   7    1.54    0.74
  10 -14   7   -0.11    0.62
 -10  14  -8    2.81    0.38
 -10 -16   8    7.28    0.64
 -10 -16   7    5.53    0.88
 -10 -16   6  198.39    7.41
 -10 -16   6  207.19    7.45
  10  16  -6  202.65    7.45
  10 -16  -6  198.08    7.42
 -10 -16   5   16.45    1.22
 -10  16   5   15.45    1.24
  10  16  -5   16.15    1.24
  10 -16  -5   12.44    2.35
  10  16  -4   91.97    4.14
 -10 -16   4   93.87    3.55
 -10  16   4   88.54    3.61
  10  16  -3   -0.10    1.87
 -10  16   3   -0.19    0.83
 -10  16   3   -0.97    0.93
 -10  16   2   55.18    2.14
 -10  16   2   51.71    2.16
  10 -16  -2   52.79    2.74
  10  16  -2   49.78    2.73
  10 -16  -2   52.40    2.67
  10  16  -2   55.54    2.67
 -10  16   1   -0.49    0.72
  10 -16  -1    0.68    1.53
  10  16  -1   -1.02    1.42
  10  16  -1   -0.54    1.44
  10  16  -1   -0.61    0.90
  10 -16  -1    0.67    1.51
  10  16   0   70.93    2.98
  10 -16   0   62.17    3.02
 -10  16  -1    0.69    0.66
  10 -16   1   -0.11    1.65
  10  16   1   -0.66    1.66
  10 -16   2  244.27    8.53
  10  16   2  233.92    8.54
  10 -16   2  210.40    8.69
  10  16   2  216.01    8.71
  10 -16   2  234.20    8.50
  10 -16   3    0.32    0.91
  10 -16   3   -0.01    0.88
  10 -16   3   -0.05    0.94
  10 -16   3   -0.52    1.46
  10  16   3    1.19    1.49
  10  16   4   36.20    1.60
  10 -16   4   37.82    1.75
  10  16   4   40.12    2.45
  10 -16   5    0.24    1.00
  10 -16   5    0.67    0.77
  10  16   5    0.21    0.78
  10 -16   6   -0.89    0.92
  10  16   6    0.27    0.89
  10 -16   6    0.60    0.69
  10  16   7    1.72    0.72
 -10 -18   7    0.38    0.77
 -10 -18   6   67.02    2.78
  10  18  -6   74.16    2.84
 -10 -18   5   16.76    1.18
 -10  18   4   18.05    1.31
 -10 -18   4   17.85    1.22
 -10  18   3    0.28    0.85
  10 -18  -3    0.92    1.82
  10  18  -3    2.61    1.87
 -10  18   2    6.71    0.81
  10  18  -2    7.33    1.04
  10 -18  -2    5.61    1.77
  10  18  -2    5.99    1.71
 -10  18   1    0.41    0.73
  10  18  -1   -0.61    0.94
  10 -18  -1    0.97    1.62
  10  18  -1    0.44    1.50
 -10  18   0   25.49    1.23
  10  18   0   25.19    1.76
  10  18   0   22.82    1.52
  10  18   0   25.25    1.32
  10  18   1   -0.22    1.12
  10 -18   1    0.47    0.88
  10  18   1   -0.69    0.85
 -10  18  -1    0.26    0.68
  10 -18   2    1.54    0.82
  10  18   2    3.49    0.89
 -10  18  -2    1.92    0.75
  10  18   2    1.02    1.21
  10 -18   2    0.62    0.94
  10  18   2    2.14    1.14
  10 -18   3    0.57    0.96
  10  18   3    1.65    1.18
  10 -18   3    1.59    0.89
  10 -18   3    0.56    0.90
  10 -18   4   10.23    1.07
  10 -18   5    0.60    0.98
  10  18   6   18.42    1.15
  10 -18   6   17.62    1.15
  10  18   7   -0.51    0.68
 -10  18  -7   -0.33    0.52
 -10 -20   7    0.98    0.67
  10  20  -6   -1.41    1.05
 -10  20   6    0.36    1.06
 -10 -20   6    0.95    0.84
 -10 -20   5    0.88    0.88
 -10 -20   4    2.69    0.91
 -10  20   4    3.29    1.06
  10 -20  -4    3.36    2.20
 -10  20   3    0.59    0.97
  10 -20  -3   -1.15    1.96
  10  20  -3    3.25    1.97
 -10  20   2   11.13    0.97
  10  20  -2   11.17    1.13
  10  20  -2    8.16    1.86
 -10  20   1    0.76    0.76
  10  20  -1    0.49    0.96
  10 -20  -1   -0.22    1.72
  10  20  -1    0.20    1.60
 -10  20   0   22.90    1.25
  10  20   0   24.03    1.55
  10  20   0   23.08    1.80
  10  20   0   22.99    1.55
  10  20   0   26.18    1.34
  10 -20   1    1.06    0.90
  10  20   1    1.39    1.15
  10  20   1    0.79    0.91
  10  20   1    0.87    1.29
 -10  20  -1    1.38    0.75
  10 -20   2    1.67    0.96
  10  20   2    1.76    1.17
  10  20   2   -0.19    0.84
  10  20   2   -0.62    1.33
 -10  20  -2   -0.38    0.72
  10  20   2    0.18    0.93
 -10  20  -3    0.64    0.75
 -10  20  -3   -0.28    1.85
  10 -20   3    0.16    0.97
  10  20   3   -0.34    1.21
  10  20   4   21.30    1.48
  10 -20   4   19.33    1.26
  10  20   5    1.81    1.18
  10 -20   5    0.82    0.93
  10  20   6    5.08    0.85
  10  20   6    1.87    1.09
 -10  20  -7    0.27    0.48
  10  20   7   -0.08    0.62
 -10 -22   7    2.29    0.55
  10  22  -6    2.98    1.00
 -10 -22   6    3.91    0.76
 -10  22   5    6.43    1.09
 -10 -22   5    6.45    0.89
 -10  22   4    3.97    1.09
 -10  22   4    4.28    1.04
  10  22  -3    1.08    2.11
 -10  22   3    1.94    1.02
 -10  22   3    1.09    1.03
  10 -22  -3   -0.88    2.09
 -10  22   2    0.13    0.88
  10  22  -2   -0.25    1.86
 -10  22   2    0.59    0.81
  10  22  -2   -0.43    1.04
  10 -22  -2   -1.10    1.89
  10  22  -1    1.52    1.72
 -10  22   1    3.09    0.80
  10  22  -1    2.11    1.03
 -10  22   1    0.39    0.84
  10  22   0    4.32    1.46
  10  22   0    5.57    1.30
  10  22   0    3.67    1.01
  10  22   0    3.92    1.34
 -10  22   0    4.03    0.84
 -10  22   0    4.53    0.88
  10  22   1   -1.13    1.37
 -10  22  -1   -0.23    0.80
  10 -22   1    0.19    0.94
  10  22   1    0.10    1.21
  10  22   1    0.99    0.96
  10  22   2   15.58    1.13
 -10  22  -2   14.03    1.01
  10  22   2   16.04    1.55
  10 -22   2   17.82    1.17
  10  22   2   15.20    1.10
  10  22   2   14.23    1.37
 -10  22  -3    0.78    0.82
 -10  22  -3   -0.15    1.93
  10 -22   3    0.36    0.97
  10  22   3   -0.05    1.25
  10  22   4   18.56    1.44
 -10  22  -4   17.88    1.08
  10  22   5   -1.85    1.15
 -10  22  -5   -0.10    0.73
  10  22   6    3.30    1.05
 -10  22  -6    2.38    0.63
  10  22   6    3.32    0.81
 -10  22  -7   -0.06    0.42
  10  22   7    0.29    0.57
  10  24  -6    0.70    0.92
 -10  24   5    1.51    1.02
 -10  24   4   15.69    1.32
 -10  24   4   17.52    1.27
  10  24  -3    0.99    2.11
 -10  24   3   -0.19    0.99
 -10  24   3    0.74    1.08
  10 -24  -3   -0.54    2.03
 -10  24   2    7.27    0.97
  10  24  -2    5.63    2.06
 -10  24   2    6.90    0.92
  10  24  -2    7.29    1.11
  10 -24  -2    4.77    2.07
  10  24  -1   -1.52    1.82
  10  24  -1   -0.27    1.05
  10  24  -1    1.98    1.38
 -10  24   1    2.13    0.91
 -10  24   1    2.84    0.88
  10  24   0    1.43    1.34
  10  24   0    2.50    1.02
 -10  24   0    1.91    0.88
  10  24   0    2.52    1.40
 -10  24   0    2.81    0.82
  10  24   1   -1.41    1.44
 -10  24  -1   -1.22    0.80
  10 -24   1    0.25    0.95
  10  24   1    0.08    1.25
  10  24   1    0.24    1.00
 -10  24  -2    5.46    0.84
  10  24   2    5.23    1.53
  10  24   2    5.14    1.31
  10 -24   2    7.61    1.05
  10  24   2    6.18    1.01
 -10  24  -3    4.52    0.85
 -10  24  -3    1.92    2.08
  10  24   3    3.82    1.27
  10 -24   3    3.82    1.01
  10  24   4    0.60    1.21
 -10  24  -4   -0.81    0.73
  10  24   5   -0.34    1.13
 -10  24  -5    1.36    0.71
  10  24   6    5.43    1.02
 -10  24  -6    4.27    0.62
  10  24   6    6.57    0.78
 -10  24  -7    0.24    0.35
  10  24   7    0.51    0.47
  10  26  -6   15.93    1.04
 -10  26   5    1.76    1.02
 -10  26   4    0.53    1.00
 -10  26   3    6.53    1.04
  10  26  -2   -0.77    1.04
  10  26  -2   -0.05    2.10
 -10  26   2   -0.74    0.97
  10  26  -1   -0.75    1.89
  10  26  -1    1.25    1.45
 -10  26   1   -0.30    0.88
  10  26   0    5.45    1.34
  10  26   0    7.91    1.10
  10  26   0    6.70    1.49
 -10  26   0    4.79    0.93
  10 -26   1    0.08    0.98
  10  26   1   -1.72    1.05
  10  26   1   -0.52    1.31
  10  26   1   -1.39    1.49
 -10  26  -1    0.27    0.88
  10  26   2   18.08    1.78
 -10  26  -2   20.18    2.37
  10 -26   2   21.33    1.31
  10  26   2   18.57    1.53
  10  26   2   20.61    1.28
  10  26   3   -0.81    1.27
  10 -26   3    2.47    0.94
  10  26   4   -0.66    1.19
 -10  26  -4    0.56    0.75
  10  26   5   -2.01    1.08
 -10  26  -5    0.29    0.66
 -10  26  -6   11.67    0.75
  10  26   6   14.75    0.85
  10  28  -6   17.89    1.16
  10  28  -6   19.00    1.03
 -10  28   5    1.89    0.92
 -10  28   5    1.36    0.95
 -10  28   4   23.71    1.37
 -10  28   3    0.17    0.98
  10  28  -2  134.96    5.08
 -10  28   2  129.42    4.97
  10  28  -1    3.24    1.47
 -10  28   1    3.40    0.92
 -10  28   0   32.89    1.61
  10  28   0   36.18    2.03
  10  28   0   34.15    1.88
  10  28   0   34.69    1.71
 -10  28  -1    0.47    0.84
  10  28   1    0.71    1.55
  10  28   1    0.32    1.34
  10  28   1    1.90    1.06
  10 -28   1    3.23    0.97
  10  28   2    2.30    1.62
  10 -28   2    4.04    1.00
  10  28   2    3.58    1.31
  10  28   2    1.92    0.96
  10  28   3   -1.38    1.21
  10 -28   3    0.14    0.90
  10  28   4   34.99    1.76
  10  28   5    0.25    1.02
  10  30  -6    2.17    0.75
 -10  30   5   -0.43    0.85
  10  30  -5    0.64    1.07
  10  30  -5   -0.82    0.87
  10  30  -4    2.14    1.23
 -10  30   4    0.52    0.90
 -10  30   3    1.51    0.93
 -10  30   2   20.85    1.28
  10  30  -1   13.20    1.60
 -10  30   1   14.17    1.04
 -10  30   0    1.50    0.84
  10  30   0    4.18    1.53
  10  30   0    3.52    1.05
 -10  30  -1    0.02    0.80
  10  30   1   -1.86    1.56
  10  30   1    0.70    1.34
  10 -30   1   -0.29    0.93
  10  30   1    0.64    1.03
  10  30   2    2.54    0.93
  10 -30   2    1.89    0.94
  10  30   2    2.30    1.28
 -10  30  -2    1.31    0.80
  10 -30   3    0.54    0.86
  10  30   3    0.52    1.20
  10  30   4    0.74    1.07
  10  30   5    0.23    0.98
  10  30   5    2.13    0.67
 -10  32   5    0.35    0.73
  10  32  -5   -0.26    0.94
  10  32  -5    0.14    0.76
  10  32  -4   15.28    1.30
 -10  32   3    3.73    0.97
 -10  32   3    2.25    0.86
 -10  32   2    3.38    0.88
 -10  32   2    4.02    0.99
  10 -32  -2    2.16    0.88
 -10  32   1    0.67    0.81
  10  32  -1    0.51    1.47
 -10  32   1   -0.45    0.87
  10 -32  -1    0.59    0.91
 -10  32   0   95.33    3.95
 -10  32   0   99.03    4.01
  10  32   0  114.51    4.15
  10  32   0  114.09    4.01
 -10  32  -1   -0.48    0.76
  10  32   1   -2.70    1.54
 -10  32  -1   -0.73    0.83
  10  32   1    1.20    0.98
  10 -32   1   -0.48    0.88
 -10  32  -2    4.57    0.77
 -10  32  -2    4.13    0.82
  10 -32   2    5.78    0.93
  10  32   2    4.33    1.28
 -10  32  -3    0.19    0.67
 -10  32  -3   -0.35    0.73
  10 -32   3    0.72    0.81
  10  32   3    0.71    1.14
 -10  32  -4    4.53    0.65
  10  32   4    5.86    1.06
 -10  32  -4    4.95    0.69
  10  32   5    0.57    0.87
 -10  32  -5   -0.01    0.49
  10  32   5    1.63    0.55
 -10  34   5    0.69    0.55
  10  34  -5    1.01    0.75
  10  34  -5    0.16    0.59
  10  34  -4   15.30    1.18
 -10  34   3   -0.11    0.88
 -10  34   2    6.65    0.85
 -10  34   2    9.59    1.03
  10 -34  -2    9.04    0.90
 -10  34   1   -0.44    0.76
 -10  34   1   -0.11    0.86
  10  34  -1    0.17    1.41
  10 -34  -1   -1.59    0.89
 -10  34   0   -0.33    0.70
  10  34   0    0.65    1.42
 -10  34   0   -0.44    0.84
  10  34   0    1.19    0.94
 -10  34  -1    2.59    0.73
 -10  34  -1    1.88    0.78
  10  34   1    3.12    1.49
  10  34   1    2.82    0.93
  10 -34   1    1.84    0.85
 -10  34  -2    8.67    0.80
 -10  34  -2   10.65    0.87
  10 -34   2   10.93    0.96
 -10  34  -3    0.87    0.66
  10 -34   3   -0.04    0.72
 -10  34  -4    1.75    0.56
  10  34   4    0.07    0.96
 -10  34  -5   -0.07    0.34
 -10  36   4   -0.37    0.66
  10  36  -4    0.73    0.72
  10  36  -4    0.00    0.87
  10  36  -3    0.92    0.85
 -10  36   3    0.35    0.74
  10 -36  -2    5.54    0.77
 -10  36   2    3.80    0.86
  10 -36  -1    1.14    0.80
 -10  36   1    1.21    0.80
  10  36  -1   -0.66    1.30
  10  36   0    7.88    0.91
 -10  36   0    6.17    0.83
  10  36   0    8.69    1.40
  10  36   1    1.76    0.84
  10 -36   1    3.11    0.80
 -10  36  -1    3.99    0.74
  10 -36   2   20.64    1.08
 -10  36  -2   19.43    1.05
 -10  36  -3   -0.60    0.58
 -10  36  -4    4.82    0.50
 -10  38   2    2.82    0.70
  10 -38  -1   -0.09    0.71
 -10  38   1    0.16    0.72
 -10  38   0   -0.29    0.67
  10  38   0   -1.10    1.25
  10 -38   1   -0.17    0.72
 -10  38  -1   -0.38    0.62
  10 -38   2    1.11    0.63
 -10  38  -2    0.57    0.56
 -10  38  -3    0.19    0.47
  10 -40  -1   -0.27    0.59
 -10  40   0    0.32    0.60
 -10  40   0    0.22    0.59
  10 -40   1   -0.06    0.56
 -11  -1   8    3.30    0.80
 -11  -1   8    5.29    0.86
  11  -1  -8    6.20    0.93
 -11  -1   7    1.31    0.96
 -11   1   7   -0.46    0.97
 -11  -1   7    0.41    0.97
  11  -1  -7   -0.85    1.03
  11  -1  -6    1.85    2.66
 -11  -1   6    6.48    2.42
  11  -1  -6    1.47    1.13
 -11  -1   6    1.36    1.12
 -11   1   6    2.40    1.11
  11  -1  -5    0.86    1.76
  11  -1  -5    1.10    2.38
  11  -1  -5   -0.20    1.15
  11  -1  -4    5.90    1.61
  11   1  -4    7.10    1.47
  11  -1  -4    8.24    2.01
  11  -1  -4    7.68    1.14
 -11  -1   4    8.59    0.92
 -11   1   4    8.65    0.88
  11  -1  -3    3.09    1.38
  11   1  -3    2.65    1.22
  11  -1  -3    2.47    1.01
  11  -1  -3    1.84    1.60
  11  -1  -2   19.67    1.55
  11   1  -2   17.24    1.43
  11  -1  -2   19.17    1.67
  11  -1  -1   76.54    3.28
  11  -1   0  476.74   17.49
  11  -1   1    0.77    1.44
  11  -1   1   -2.19    1.14
  11  -1   2   28.90    2.00
  11  -1   2   24.25    1.77
  11  -1   3    0.41    0.88
  11   1   3    1.62    0.88
  11  -1   3   -0.63    0.99
  11  -1   3    0.36    1.34
  11  -1   4    8.65    0.94
  11   1   4    8.14    0.94
  11   1   4    8.47    1.00
  11  -1   4    8.81    1.02
  11  -1   4    9.59    1.63
  11  -1   4    9.06    0.93
  11  -1   5    2.54    0.96
  11   1   5    1.59    0.90
  11   1   5    0.66    0.94
  11  -1   5    1.44    0.99
  11   1   5    0.39    0.98
  11  -1   5    0.34    0.93
  11  -1   5   -0.69    0.89
  11  -1   5   -1.95    1.87
  11  -1   6    1.75    0.92
  11  -1   6    0.05    0.95
  11   1   6    0.22    0.92
  11  -1   6    0.60    0.93
  11   1   6    0.77    0.96
  11  -1   7   -0.84    0.84
  11  -1   8   57.55    2.23
 -11  -3   8    0.60    0.81
  11  -3  -8    0.58    0.89
 -11  -3   8    0.23    0.77
 -11  -3   7   -0.28    0.98
  11  -3  -7    0.05    1.03
 -11   3   7   -2.19    0.97
 -11  -3   7    0.42    0.96
 -11  -3   6    4.80    1.13
 -11   3   6    2.16    1.12
 -11  -3   6    1.72    2.44
 -11   3   6    5.61    2.50
  11  -3  -6    4.55    1.14
  11  -3  -5    0.61    1.85
  11  -3  -5   -1.43    1.13
  11  -3  -5    1.43    2.33
 -11   3   5    1.15    1.04
  11  -3  -4   51.19    2.82
  11  -3  -4   45.83    2.54
  11   3  -4   43.96    2.01
  11  -3  -4   44.36    2.06
 -11   3   4   50.63    1.99
  11  -3  -3   -0.71    1.44
  11   3  -3    0.93    1.12
  11  -3  -3    2.27    1.00
  11  -3  -3    0.91    1.62
  11  -3  -2  461.94   17.04
  11  -3  -2  468.02   17.02
  11   3  -2  461.27   16.94
  11  -3  -1   21.12    1.71
  11  -3  -1   19.14    1.57
  11  -3   0  272.96   10.16
  11  -3   1   10.08    1.27
  11  -3   1   11.82    1.61
  11  -3   2    2.67    1.72
  11  -3   2    0.18    1.35
  11   3   3    1.34    0.78
  11   3   3    0.13    0.90
  11  -3   3   -0.27    0.88
  11  -3   3    2.83    0.82
  11   3   3    0.64    0.99
  11  -3   3    1.78    0.99
  11  -3   3    2.23    1.38
  11  -3   3   -0.07    0.79
  11   3   3    2.23    0.78
  11   3   4    0.63    0.85
  11  -3   4   -0.79    0.95
  11   3   4    0.91    0.91
  11  -3   4    0.77    0.87
  11  -3   4   -0.23    1.52
  11   3   4    0.43    0.84
  11   3   4   -0.20    0.86
  11  -3   4    0.10    0.84
  11  -3   5    0.03    0.94
  11   3   5   -0.04    0.91
  11   3   5   -0.06    0.95
  11  -3   5   -0.54    1.00
  11  -3   5   -1.09    0.94
  11   3   5    0.57    0.94
  11  -3   5    0.74    0.87
  11  -3   5   -0.36    1.84
  11   3   5   -0.51    1.87
  11  -3   6    0.66    0.94
  11  -3   6    0.51    0.95
  11   3   6   -0.67    0.98
  11  -3   7    0.12    0.83
  11  -3   8   25.06    1.13
 -11  -5   8    0.22    0.80
 -11   5   8   -0.49    0.82
  11   5  -8    1.42    0.84
  11  -5  -8    0.76    0.87
 -11  -5   8    0.62    0.78
 -11  -5   7   -0.54    0.96
 -11   5   7    0.92    1.01
  11   5  -7   -0.43    1.05
  11  -5  -7    0.97    1.05
 -11   5   7   -0.53    0.93
 -11  -5   7   -0.89    0.95
 -11   5   6    1.60    1.10
 -11  -5   6   -1.63    2.36
 -11   5   6    0.24    2.50
  11  -5  -6    1.79    1.14
  11   5  -6    0.76    1.17
  11  -5  -5   -0.38    1.96
  11  -5  -5    0.14    1.15
  11   5  -5    2.15    1.20
  11  -5  -5    2.82    2.40
  11   5  -5    0.30    2.49
 -11   5   5    0.44    1.07
  11  -5  -4   15.86    2.18
  11   5  -4   15.12    2.17
  11  -5  -4   13.24    1.83
  11   5  -4   13.68    1.17
  11   5  -4   15.72    1.26
  11  -5  -4   16.44    1.25
 -11   5   4   15.95    1.11
  11  -5  -3   19.70    1.74
  11   5  -3   18.81    1.24
  11  -5  -3   19.47    1.25
  11  -5  -3   18.92    1.93
  11   5  -3   20.18    1.91
  11  -5  -2   97.37    3.98
  11  -5  -2   98.14    4.03
  11   5  -2   97.51    4.02
  11  -5  -1   14.56    1.53
  11   5  -1   16.49    1.73
  11  -5  -1   18.10    1.67
  11   5   0  155.83    5.96
  11  -5   0  152.63    5.93
  11   5   1   11.49    1.32
  11  -5   1   12.94    1.68
  11   5   1   14.03    1.76
  11  -5   1   10.89    1.35
  11  -5   2   14.51    1.61
  11  -5   2   12.74    1.95
  11   5   2   17.48    1.97
  11   5   2   13.97    1.59
  11  -5   3    0.66    0.77
  11   5   3    1.46    0.78
  11  -5   3    0.96    1.00
  11   5   3   -0.40    1.01
  11  -5   3    0.65    0.88
  11   5   3    0.60    0.90
  11  -5   3    1.68    0.83
  11   5   3    1.77    0.81
  11  -5   3    0.56    1.42
  11   5   3   -0.67    1.45
  11  -5   4   19.81    1.16
  11   5   4   17.62    1.14
  11   5   4   20.49    1.90
  11  -5   4   16.87    1.84
  11   5   4   17.24    1.15
  11  -5   4   17.40    1.11
  11   5   4   19.03    1.15
  11   5   5    1.57    0.93
  11  -5   5   -0.23    1.00
  11   5   5   -0.38    0.96
  11  -5   5    1.95    0.94
  11  -5   5    0.27    1.83
  11   5   5    0.05    1.92
  11   5   5   -0.01    0.91
  11   5   6    1.01    0.95
  11  -5   6    2.45    0.96
  11   5   6    1.41    0.93
  11  -5   6    3.29    0.94
  11   5   7    0.18    0.79
  11  -5   7   -0.05    0.81
  11   5   7   -0.21    0.80
  11  -5   8    1.13    0.57
  11   5   8    1.80    0.57
  11  -7  -8    3.60    0.86
  11   7  -8    2.11    0.82
  11   7  -7   -0.74    1.05
  11  -7  -7    0.65    1.05
 -11  -7   7   -0.80    0.96
 -11   7   7   -0.80    1.03
 -11   7   6    6.05    1.12
 -11  -7   6    5.93    1.13
  11  -7  -6    5.19    1.17
  11   7  -6    4.36    1.20
  11  -7  -5    3.56    2.38
  11   7  -5    4.76    2.52
 -11   7   5    0.98    1.03
  11  -7  -5    0.93    1.95
 -11  -7   5    1.99    1.15
  11   7  -5    1.87    1.06
  11  -7  -5    1.79    1.16
  11   7  -5    2.69    1.22
  11  -7  -4  143.49    5.85
  11   7  -4  141.97    5.86
  11  -7  -4  144.87    5.77
  11   7  -4  132.50    5.35
  11  -7  -4  143.32    5.36
  11   7  -4  140.23    5.36
 -11   7   4  157.32    5.39
  11  -7  -3    6.86    1.78
  11   7  -3    6.55    1.76
  11   7  -3    6.17    1.04
  11   7  -3    5.50    1.04
  11  -7  -3    6.63    1.04
  11  -7  -3    5.02    1.57
  11  -7  -2    0.05    1.38
  11  -7  -2    4.12    1.56
  11   7  -2    2.12    1.54
  11  -7  -1    7.90    1.43
  11  -7  -1    7.80    1.56
  11   7  -1    9.33    1.66
  11   7   0  141.36    5.59
  11  -7   0  143.86    5.57
  11   7   1   35.24    1.92
  11  -7   1   31.99    1.97
  11  -7   1   41.91    2.31
  11   7   1   43.58    2.36
  11   7   2    5.01    1.41
  11  -7   2    3.49    1.47
  11  -7   2    6.15    1.88
  11   7   2    9.29    1.92
  11  -7   3    0.39    0.76
  11   7   3    2.45    0.78
  11   7   3    1.72    1.03
  11  -7   3    2.21    1.00
  11  -7   3    0.18    0.87
  11  -7   3    0.85    0.89
  11   7   3    0.63    0.80
  11   7   3    1.71    0.88
  11  -7   3    1.58    1.46
  11   7   3    1.77    1.48
  11   7   4   21.87    1.26
  11  -7   4   24.49    2.01
  11   7   4   26.47    2.07
  11   7   4   20.09    1.26
  11  -7   4   23.38    1.23
  11   7   4   24.22    1.27
  11   7   5    1.23    0.94
  11  -7   5    0.77    0.91
  11   7   5   -0.16    0.95
  11  -7   5    0.73    1.88
  11   7   5    2.70    1.89
  11   7   5    0.83    0.94
  11   7   6    6.47    1.01
  11  -7   6    4.64    1.02
  11   7   6    5.50    0.96
  11   7   7    1.37    0.79
  11  -7   7   -0.06    0.78
  11   7   7    0.84    0.77
  11  -7   8    3.54    0.54
  11   7   8    3.35    0.55
  11  -9  -8    0.59    0.79
 -11  -9   7    5.25    0.97
  11   9  -7    4.99    1.06
  11  -9  -7    8.03    1.06
 -11   9   7    5.98    1.07
 -11  -9   7    7.28    1.01
 -11   9   6   -0.47    1.00
 -11  -9   6    0.53    1.10
 -11   9   6   -0.92    1.17
 -11  -9   6    2.10    1.10
  11   9  -6    0.11    1.19
  11  -9  -6    0.18    1.14
  11  -9  -5    4.34    2.04
 -11   9   5    5.91    1.14
  11  -9  -5    2.95    2.44
  11   9  -5    2.86    2.50
 -11  -9   5    5.02    1.17
  11   9  -5    3.92    1.10
  11   9  -5    4.07    1.24
  11  -9  -5    4.79    1.20
  11   9  -4   44.29    2.04
  11  -9  -4   46.34    2.03
 -11   9   4   48.73    2.01
 -11   9   4   45.09    1.98
  11  -9  -4   43.60    2.81
  11   9  -4   44.54    2.80
  11   9  -4   41.98    2.02
  11  -9  -4   43.61    2.63
  11  -9  -3    0.85    1.78
  11   9  -3   -0.90    1.76
 -11   9   3    0.70    0.78
  11  -9  -3    0.39    1.55
  11  -9  -3    0.71    1.03
  11   9  -3    1.06    1.02
 -11   9   3    1.01    0.81
  11  -9  -2   15.95    1.67
  11   9  -2   19.53    1.79
  11  -9  -2   18.86    1.81
  11  -9  -1   25.23    1.83
  11  -9  -1   27.96    1.99
  11   9  -1   32.18    2.03
  11   9   0  261.78    9.73
  11  -9   0  257.41    9.71
  11  -9   1    2.07    1.76
  11   9   1    3.47    1.85
  11   9   1    3.30    1.16
  11  -9   1    3.08    1.23
  11  -9   2   96.06    4.23
  11   9   2  103.38    4.28
  11  -9   2   96.82    4.11
  11   9   2   93.03    4.08
  11   9   3   -0.36    0.83
  11  -9   3    0.27    0.76
  11   9   3    0.30    0.76
  11  -9   3    0.35    0.87
  11  -9   3    0.84    0.89
  11   9   3   -1.29    1.03
  11  -9   3    0.03    0.99
  11   9   3    0.55    1.52
  11  -9   3   -0.07    1.54
  11  -9   4   32.85    1.57
  11   9   4   30.37    1.53
  11  -9   4   32.57    2.26
  11   9   4   32.73    2.32
  11   9   4   31.46    1.56
  11  -9   4   33.43    1.51
  11   9   4   32.43    1.52
  11  -9   5    1.44    1.86
  11   9   5    4.05    1.93
  11  -9   5    1.41    0.92
  11   9   5    0.77    0.94
  11   9   5    1.73    0.95
  11   9   6    1.40    0.88
  11  -9   6   -0.36    0.90
  11  -9   7   -0.19    0.75
  11   9   7    0.81    0.74
  11   9   7    0.97    0.78
 -11   9  -8   -0.14    0.35
  11  -9   8    0.16    0.45
  11 -11  -8    5.18    0.73
 -11 -11   8    2.92    0.71
 -11 -11   7    1.02    0.94
 -11 -11   7   -1.05    0.92
 -11  11   7   -1.17    1.00
  11 -11  -7    1.30    0.97
 -11 -11   6   12.06    1.16
 -11  11   6   11.09    1.23
 -11 -11   6   10.35    1.16
  11 -11  -6    9.56    1.20
  11  11  -6    9.23    1.22
 -11  11   6   10.61    1.28
 -11  11   5   19.77    1.37
 -11 -11   5   17.99    1.34
 -11  11   5   16.56    1.26
  11 -11  -5   16.33    2.31
  11 -11  -5   19.24    2.62
  11  11  -5   18.91    2.61
  11  11  -5   15.31    1.33
  11  11  -5   16.84    1.39
  11 -11  -5   15.57    1.36
 -11  11   4   24.46    1.39
  11 -11  -4   24.96    2.38
  11  11  -4   22.36    2.38
 -11  11   4   24.37    1.39
  11 -11  -4   21.85    1.45
  11  11  -4   23.07    1.45
  11 -11  -4   26.00    2.23
 -11  11   3    4.84    0.89
 -11  11   3    5.35    0.83
  11 -11  -3    2.16    1.69
  11  11  -3    3.80    1.04
  11 -11  -3    4.16    1.01
  11 -11  -3    3.33    1.83
  11  11  -3    2.34    1.83
  11 -11  -2   63.83    3.12
  11 -11  -2   69.29    3.15
  11  11  -2   71.45    3.20
  11  11  -1   11.86    1.77
  11 -11  -1   11.95    1.73
  11 -11   0   29.40    2.03
  11  11   0   30.08    2.09
  11 -11   1    4.57    1.81
  11  11   1    6.99    1.92
  11 -11   2   39.04    2.20
  11  11   2   34.43    2.17
  11 -11   2   44.28    1.80
  11 -11   2   41.66    1.81
  11 -11   2   41.48    2.59
  11  11   2   42.60    2.69
  11  11   3    1.45    1.58
  11 -11   3    0.76    1.55
  11  11   3    1.89    0.87
  11 -11   3    1.35    0.74
  11  11   3    1.34    0.75
  11 -11   3    1.58    0.90
  11 -11   3    1.45    0.93
  11 -11   3   -0.31    0.89
  11 -11   3    1.97    0.96
  11 -11   4   24.61    1.41
  11 -11   4   26.35    2.14
  11  11   4   24.16    2.20
  11  11   4   26.36    1.41
  11 -11   4   26.07    1.31
  11  11   4   26.44    1.33
  11  11   5    2.55    0.96
  11 -11   5    0.89    0.99
  11 -11   5    1.93    0.90
  11  11   5    2.43    0.91
  11 -11   5    4.16    1.90
  11  11   5    0.68    1.98
 -11 -11  -5    1.93    2.26
  11  11   6    2.08    0.85
  11 -11   6   -0.91    0.86
  11  11   6   -0.97    0.92
  11 -11   6    0.16    0.95
  11 -11   7    0.14    0.68
  11  11   7    1.38    0.70
  11  11   7    1.28    0.76
 -11  11  -8    0.88    0.32
 -11 -13   8   16.07    0.90
 -11 -13   7    0.29    0.91
 -11 -13   7    2.03    0.85
 -11  13   6  165.04    6.16
 -11 -13   6  169.71    6.08
 -11  13   6  163.12    6.08
 -11 -13   6  163.20    6.06
  11  13  -6  157.52    6.06
  11 -13  -6  163.09    6.07
  11  13  -6  159.10    6.07
 -11  13   5   38.31    1.86
 -11 -13   5   39.20    1.82
  11 -13  -5   30.92    2.71
  11 -13  -5   31.42    2.90
  11  13  -5   37.68    2.89
  11  13  -5   36.05    1.86
  11  13  -5   37.34    1.84
  11 -13  -5   36.69    1.84
 -11  13   4  194.23    7.44
  11 -13  -4  192.10    7.83
  11  13  -4  191.98    7.85
 -11  13   4  206.62    7.45
  11  13  -4  202.46    7.40
  11 -13  -4  202.67    7.40
  11 -13  -4  197.41    7.88
 -11  13   3    3.18    0.87
  11 -13  -3    4.77    1.86
  11  13  -3    2.14    1.89
 -11  13   3    3.27    0.88
  11 -13  -3    2.17    1.00
  11  13  -3    3.41    1.06
  11 -13  -3    1.72    1.75
 -11  13   2   21.00    1.12
 -11  13   2   20.94    1.10
  11 -13  -2   23.08    2.01
  11  13  -2   23.94    2.11
  11 -13  -1    2.66    1.62
  11  13  -1    2.30    1.70
  11 -13   0   30.59    2.04
  11  13   0   28.74    2.15
  11 -13   1    2.25    1.76
  11  13   1    2.80    1.92
  11 -13   2    7.11    0.92
  11 -13   2    7.08    0.95
  11 -13   2    4.01    1.35
  11  13   2    5.23    1.32
  11  13   3    3.66    0.94
  11 -13   3    3.59    0.91
  11 -13   3    3.32    0.96
  11 -13   3    2.78    0.74
  11  13   3    2.50    0.74
  11 -13   3    3.10    0.93
  11 -13   3    4.29    1.63
  11  13   3    3.89    1.62
  11  13   4    8.22    0.91
  11 -13   4    6.50    0.87
  11  13   4    7.25    1.91
  11 -13   4   10.83    1.87
 -11 -13  -4    6.58    2.30
  11 -13   4    7.82    1.04
  11 -13   5    1.31    0.86
  11  13   5   -0.39    0.86
  11 -13   5   -1.04    1.90
  11  13   5   -3.08    1.97
  11 -13   5   -0.50    1.00
  11  13   5   -0.42    0.95
 -11 -13  -5   -1.50    2.28
  11 -13   6    4.21    0.82
  11  13   6    3.69    0.83
  11  13   6    4.64    0.94
  11 -13   6    2.93    0.93
  11 -13   7   -0.21    0.61
  11  13   7   -0.27    0.72
 -11 -15   8   69.50    2.62
 -11 -15   7    1.99    0.86
  11 -15  -7    0.87    0.85
 -11  15   6  119.89    4.62
 -11 -15   6  124.64    4.60
  11  15  -6  123.55    4.64
 -11  15   6  114.35    4.71
 -11 -15   6  126.95    4.63
  11 -15  -6  121.12    4.61
 -11  15   5   36.14    1.77
 -11 -15   5   38.13    1.74
  11 -15  -5   30.74    2.73
  11  15  -5   33.66    1.82
  11 -15  -5   34.59    1.73
  11  15  -5   33.84    1.73
 -11  15   4  256.06    9.15
  11  15  -4  228.88    9.46
 -11  15   4  254.36    9.13
 -11 -15   4  249.16    9.10
  11  15  -4  246.36    9.08
  11 -15  -4  240.26    9.07
  11 -15  -4  249.10    9.59
  11 -15  -3    5.74    1.90
  11  15  -3    2.90    1.99
 -11  15   3    3.81    0.92
 -11  15   3    3.31    0.92
 -11  15   2  180.03    6.75
 -11  15   2  178.66    6.75
  11  15  -2  184.10    7.18
  11 -15  -2  195.07    7.07
  11  15  -2  194.15    7.08
  11 -15  -1    1.72    1.64
  11  15  -1    2.07    1.65
 -11  15   1    2.12    0.70
 -11  15   1    1.47    0.67
  11  15  -1    2.05    1.49
  11  15  -1    1.59    0.89
  11 -15  -1    3.63    1.56
  11 -15   0    6.47    1.68
  11  15   0    5.39    1.72
  11 -15   0    7.84    0.91
 -11  15  -1    3.21    0.71
  11 -15   1    3.34    1.72
  11  15   1    4.90    1.86
 -11  15  -2   89.42    3.38
  11 -15   2   90.74    3.38
  11  15   2   84.87    3.45
  11 -15   2   93.42    3.43
  11  15   3    0.72    0.71
  11 -15   3    0.15    0.90
  11 -15   3   -1.49    0.96
  11 -15   3   -0.31    0.94
  11 -15   3    1.26    1.44
  11  15   3    1.07    1.46
  11  15   4  105.17    3.93
  11 -15   4  102.19    3.93
  11 -15   4  106.86    4.01
  11  15   4  102.65    4.61
  11 -15   5    0.85    0.99
  11  15   5   -0.04    0.94
  11 -15   5    1.32    0.80
  11  15   5   -1.56    0.82
  11  15   6    0.54    0.90
  11 -15   6   -1.49    0.71
  11 -15   6   -0.01    0.90
  11  15   7    0.83    0.70
 -11 -17   7    0.13    0.75
  11  17  -6   44.41    1.98
 -11 -17   6   48.06    1.92
 -11 -17   5   12.65    1.12
 -11  17   5   12.63    1.22
 -11  17   5   12.83    1.14
 -11  17   4  286.15   10.52
 -11  17   4  284.41   10.52
 -11 -17   4  284.00   10.47
  11 -17  -4  295.47   11.00
  11  17  -3    2.51    1.85
 -11  17   3    1.55    0.93
 -11  17   3    2.69    0.94
  11  17  -2   22.39    1.92
 -11  17   2   22.56    1.17
 -11  17   2   22.14    1.19
  11  17  -2   21.05    2.00
  11 -17  -2   21.52    1.20
  11 -17  -2   21.91    2.01
  11  17  -1   10.36    1.56
 -11  17   1    9.50    0.82
 -11  17   1    9.16    0.85
  11 -17  -1   10.56    0.95
  11  17  -1    9.36    1.00
  11 -17  -1   10.34    1.68
  11  17  -1   10.62    1.65
 -11  17   0   68.22    2.58
  11 -17   0   63.34    2.60
  11  17   0   63.83    2.72
  11  17   0   67.22    2.61
  11  17   0   63.74    3.02
 -11  17  -1    0.15    0.66
  11  17   1    0.08    0.85
  11  17   1   -0.59    1.11
  11  17   1   -1.68    1.65
  11 -17   1   -0.56    0.80
  11 -17   2   -0.47    0.85
 -11  17  -2    1.10    0.73
  11 -17   2    1.16    0.93
  11  17   2    0.13    1.10
  11 -17   3    3.89    0.97
  11 -17   3    5.52    0.98
  11  17   3    3.34    1.19
  11 -17   4    5.14    1.01
  11 -17   5    1.90    0.98
  11  17   6    1.31    0.86
 -11  17  -7    0.99    0.51
  11  17   7    0.39    0.67
 -11 -19   7    0.59    0.66
 -11 -19   6   -0.39    0.86
  11  19  -6   -0.08    1.02
 -11 -19   5    7.39    0.96
 -11  19   4    7.73    1.14
 -11 -19   4    7.94    0.99
 -11  19   3   -1.44    0.98
  11  19  -3    0.11    1.96
 -11  19   2    0.88    0.85
  11 -19  -2    3.13    1.81
  11  19  -2    2.17    1.79
  11  19  -1    0.16    1.59
  11  19  -1    0.79    0.96
 -11  19   1    0.66    0.78
  11 -19   0   24.18    1.32
  11  19   0   23.55    1.56
  11  19   0   25.07    1.35
  11  19   0   26.17    1.55
 -11  19   0   25.13    1.23
  11  19   1    1.14    0.89
  11  19   1    1.31    1.16
  11  19   1    2.98    1.22
 -11  19  -1    2.31    0.73
  11 -19   2    1.96    0.97
  11  19   2    2.28    1.16
 -11  19  -2    1.02    0.77
  11 -19   2    0.74    0.83
 -11  19  -3   -0.20    0.79
  11 -19   3    1.09    0.95
  11  19   3    0.14    1.19
 -11  19  -3    0.19    1.89
  11 -19   3   -0.24    0.90
  11  19   4   59.31    2.56
  11  19   5   -0.42    1.17
 -11  19  -6    0.62    0.64
  11  19   6    1.35    0.85
 -11  19  -7    0.23    0.46
  11  19   7    1.20    0.61
 -11 -21   7    1.28    0.57
  11  21  -6   16.43    1.15
 -11 -21   6   14.17    0.97
 -11 -21   5    3.67    0.87
 -11  21   4    6.07    1.10
 -11 -21   4    5.04    0.89
 -11  21   3    0.01    0.98
  11 -21  -3    0.55    2.07
  11  21  -3   -0.06    2.01
 -11  21   2   17.58    1.12
  11 -21  -2   20.22    2.16
  11  21  -2   16.72    2.14
  11  21  -1   -0.04    1.00
 -11  21   1    0.98    0.83
  11  21  -1    1.56    1.72
  11  21   0    8.42    1.32
 -11  21   0    6.16    0.84
  11  21   0    6.48    1.29
  11 -21   0    7.83    0.98
  11  21   0    7.98    1.01
  11  21   1    4.83    1.33
 -11  21  -1    1.39    0.83
  11 -21   1    2.20    0.97
  11  21   1    3.14    1.20
  11  21   1    4.48    0.95
 -11  21  -2   33.43    1.59
  11  21   2   34.33    1.92
  11 -21   2   36.51    1.67
  11  21   2   35.87    1.82
  11  21   2   33.77    1.59
 -11  21  -3    0.48    0.81
 -11  21  -3    1.19    1.97
  11 -21   3   -0.03    0.98
  11  21   3   -1.64    1.23
  11  21   4   -0.01    1.21
 -11  21  -4    0.61    0.77
  11  21   5    0.47    1.15
 -11  21  -5    1.23    0.74
 -11  21  -6   -0.56    0.60
  11  21   6   -1.35    0.80
 -11  21  -7   -0.16    0.39
  11  21   7    0.40    0.55
  11  23  -6    1.81    0.94
 -11 -23   6    3.13    0.67
 -11  23   5   -0.09    1.04
 -11  23   4   86.30    3.50
 -11  23   4   89.64    3.50
 -11  23   3   -0.75    1.00
  11  23  -3   -0.75    2.11
 -11  23   3    1.92    1.03
  11 -23  -3   -0.51    0.84
  11 -23  -3    0.92    2.08
  11  23  -2    3.88    2.01
 -11  23   2    6.39    0.96
 -11  23   2    5.42    0.99
  11 -23  -2    5.36    2.02
  11  23  -1   -0.40    1.84
  11  23  -1    0.18    1.02
  11  23  -1    0.45    1.38
 -11  23   1    1.46    0.86
 -11  23   1    0.67    0.87
  11 -23   0   17.65    1.20
  11  23   0   18.22    1.50
  11  23   0   17.58    1.24
 -11  23   0   17.63    1.17
  11  23   0   19.21    1.54
 -11  23   0   17.59    1.18
 -11  23  -1    0.63    0.85
  11  23   1   -1.04    1.41
  11 -23   1    1.27    0.96
  11  23   1    2.38    1.24
  11  23   1    1.32    0.98
 -11  23  -2   32.79    1.62
  11  23   2   37.68    1.99
  11 -23   2   38.18    1.70
  11  23   2   35.06    1.86
  11  23   2   34.34    1.64
 -11  23  -3   -0.40    0.83
 -11  23  -3   -1.68    2.07
  11 -23   3   -0.04    0.98
  11  23   3   -0.25    1.26
  11  23   4   26.65    1.56
 -11  23  -4   23.52    1.29
  11  23   5    0.45    1.12
 -11  23  -5   -0.03    0.70
 -11  23  -6    9.73    0.73
  11  23   6   12.12    0.87
 -11  23  -7   -0.21    0.32
  11  23   7    0.21    0.45
  11  25  -6   36.13    1.60
 -11  25   5   -0.63    1.01
  11  25  -5   -1.32    1.07
 -11  25   4   10.90    1.14
 -11  25   4    7.61    1.12
 -11  25   3    3.79    0.99
 -11  25   3    6.55    1.13
 -11  25   2    4.90    0.97
  11 -25  -2    4.14    0.96
 -11  25   2    5.74    1.01
  11  25  -2    5.98    2.13
 -11  25   1    0.37    0.93
  11 -25  -1    0.39    0.95
  11  25  -1    0.95    1.06
  11  25  -1    0.88    1.42
 -11  25   1   -0.13    0.92
  11  25  -1   -0.41    1.95
 -11  25   0    3.52    0.91
  11  25   0    0.65    1.44
 -11  25   0    3.01    0.93
  11  25   0    0.72    1.03
  11 -25   0    2.95    0.99
  11  25   0    2.01    1.31
  11  25   0    0.85    1.04
 -11  25  -1    2.09    0.90
  11  25   1    0.67    1.02
  11 -25   1   -0.50    0.99
  11  25   1    0.95    1.31
 -11  25  -1    0.60    0.89
  11  25   1    1.87    1.45
  11  25   2    4.36    0.95
  11  25   2    3.05    1.26
  11 -25   2    4.89    1.01
 -11  25  -2    3.65    0.87
  11  25   2    4.15    1.53
  11  25   3   -1.07    1.26
  11 -25   3    0.43    0.93
 -11  25  -3    1.17    0.80
  11  25   4   12.96    1.30
 -11  25  -4   11.32    0.94
  11  25   5    0.07    1.08
  11  25   5    1.18    0.80
 -11  25  -6   -0.11    0.51
  11  25   6    0.43    0.67
  11  27  -6   -0.10    0.75
 -11  27   5   -1.48    0.99
  11  27  -5    0.32    0.99
 -11  27   4    8.15    1.11
 -11  27   4   10.58    1.08
 -11  27   3    0.36    1.10
 -11  27   3   -1.08    1.02
 -11  27   2   39.09    1.82
 -11  27   2   39.81    1.86
  11  27  -2   41.57    2.10
  11 -27  -2   37.44    1.76
 -11  27   1    0.37    0.93
  11  27  -1    0.77    1.48
 -11  27   1   -0.98    1.00
  11 -27  -1    0.02    0.95
  11  27  -1   -1.01    1.04
 -11  27   0   57.97    2.49
 -11  27   0   63.44    2.53
  11  27   0   63.41    2.74
  11 -27   0   58.64    2.50
  11  27   0   62.13    2.55
  11  27   0   60.96    2.49
 -11  27  -1    1.14    0.88
  11  27   1    3.04    1.05
  11 -27   1    3.09    0.97
  11  27   1    1.99    1.34
  11  27   1    0.67    1.51
 -11  27  -1    1.10    0.88
  11 -27   2   55.76    2.24
  11  27   2   54.42    2.39
  11  27   2   51.73    2.20
 -11  27  -2   49.50    2.21
  11  27   2   52.27    2.55
  11  27   3   -0.22    1.22
  11 -27   3    0.20    0.90
 -11  27  -3    0.52    0.76
  11  27   4   29.71    1.62
 -11  27  -4   28.42    1.33
  11  27   5   -0.51    1.02
 -11  27  -5    0.32    0.61
  11  27   5   -0.69    0.74
 -11  27  -6    4.28    0.49
  11  29  -6    1.36    0.77
  11  29  -6    2.18    0.59
 -11  29   5    0.09    0.85
 -11  29   5    0.48    0.88
  11  29  -5   -0.70    1.07
  11  29  -5   -0.30    0.90
 -11  29   4    6.96    0.99
 -11  29   3    0.57    0.95
 -11  29   2    7.17    1.02
  11  29  -2    9.19    1.48
  11 -29  -2    7.66    0.97
 -11  29   1   12.47    1.06
  11  29  -1   15.52    1.58
  11 -29  -1   13.29    1.12
  11  29  -1   12.47    1.16
 -11  29   0   85.77    3.51
  11  29   0   98.26    3.72
  11 -29   0   89.92    3.51
  11  29   0   92.87    3.55
 -11  29  -1    0.79    0.84
  11  29   1   -0.89    1.53
  11  29   1    2.02    1.02
  11  29   1    1.49    1.33
  11 -29   1    0.96    0.94
  11 -29   2   -0.56    0.95
  11  29   2    1.19    1.29
 -11  29  -2   -0.14    0.82
  11 -29   3   -0.36    0.86
  11  29   3    1.72    1.18
  11  29   4    4.75    1.10
  11  29   5    1.03    0.97
  11  29   5    1.47    0.67
 -11  31   5    1.33    0.72
  11  31  -5   -0.04    0.95
  11  31  -5   -0.80    0.78
 -11  31   4   21.65    1.23
 -11  31   3    2.14    0.90
 -11  31   2   -0.62    0.90
  11  31  -2    0.75    1.39
  11 -31  -2    1.45    0.87
 -11  31   1    1.53    0.83
  11  31  -1    0.93    1.47
  11 -31  -1   -0.02    0.96
  11  31   0   66.69    2.78
  11  31   0   65.22    2.56
 -11  31  -1    1.17    0.79
  11  31   1    1.48    1.50
  11  31   1    1.11    1.00
  11 -31   1    0.82    0.90
  11  31   1    0.11    1.24
  11 -31   2    0.81    0.89
  11  31   2   -0.02    1.27
 -11  31  -2   -0.20    0.75
  11 -31   3    0.09    0.81
  11  31   3    0.99    1.17
 -11  31  -3   -0.03    0.71
  11  31   4   11.36    1.14
 -11  31  -4    9.61    0.77
  11  31   4    9.41    0.79
  11  31   5    0.33    0.56
 -11  33   5    1.56    0.57
  11  33  -5    1.50    0.79
  11  33  -5    0.72    0.63
 -11  33   3    0.35    0.81
  11  33  -3   -1.56    0.97
  11  33  -2   50.64    2.20
  11 -33  -2   45.86    1.92
  11  33  -2   49.62    2.02
 -11  33   1    0.73    0.81
  11  33  -1    0.96    1.43
  11 -33  -1    0.47    0.88
 -11  33   0    0.54    0.74
  11  33   0    2.50    1.44
  11  33   0   -0.04    0.94
 -11  33  -1    0.70    0.75
  11  33   1    2.28    1.48
  11  33   1    1.44    0.93
  11 -33   1    0.22    0.87
 -11  33  -2    0.30    0.70
  11  33   2    2.88    1.17
  11 -33   2    1.16    0.84
 -11  33  -3    1.13    0.63
  11 -33   3    1.13    0.73
  11  33   4    3.73    0.99
 -11  33  -5   -0.21    0.39
 -11  35   4    0.77    0.71
 -11  35   3    2.09    0.81
  11  35  -3    2.23    0.88
 -11  35   2   21.17    1.27
  11  35  -2   26.03    1.53
 -11  35   1    0.44    0.72
 -11  35   1    1.78    0.81
  11  35  -1    1.40    1.32
  11 -35  -1    0.92    0.82
 -11  35   0    0.25    0.76
  11  35   0   -0.38    1.35
 -11  35   0   -0.29    0.69
 -11  35  -1   -0.36    0.67
 -11  35  -1    1.17    0.77
  11 -35   1    0.16    0.79
 -11  35  -2    0.73    0.68
  11 -35   2    0.61    0.74
 -11  35  -3   -0.15    0.60
 -11  35  -4    0.89    0.45
 -11  37   2    5.78    0.80
 -11  37   1    0.99    0.77
  11  37  -1    0.78    1.18
  11 -37  -1   -0.29    0.73
 -11  37   0    1.92    0.70
  11  37   0    2.90    1.27
 -11  37  -1    2.74    0.69
  11 -37   1    1.95    0.73
 -11  37  -2    1.23    0.61
  11 -37   2    0.55    0.65
 -11  37  -3    0.53    0.51
 -11  39   2    6.19    0.61
  11  39  -1    0.97    1.01
 -11  39   1   -0.45    0.65
  11 -39  -1    0.14    0.61
 -11  39   0   17.97    0.96
 -11  39  -1    0.18    0.53
  11 -39   1   -0.47    0.59
 -11  39  -2    0.28    0.44
 -12   0   8    5.76    0.83
 -12   0   7    1.31    0.95
  12   0  -7    2.57    1.04
 -12   0   7    0.47    0.94
 -12   0   6   11.48    1.23
  12   0  -6   12.11    1.24
  12   0  -4   53.98    2.79
  12   0  -4   60.28    3.17
 -12   0   4   60.38    2.39
  12   0  -3   15.92    1.17
  12   0  -3   16.00    1.53
  12   0  -3   19.23    1.90
  12   0  -2  607.10   22.93
  12   0  -2  656.88   23.01
  12   0  -1    5.66    1.41
  12   0   0 1479.56   53.76
  12   0   1    0.28    1.14
  12   0   1    0.12    1.49
  12   0   2   21.84    1.79
  12   0   2   23.51    2.03
  12   0   3    1.78    0.81
  12   0   3    2.25    1.55
  12   0   3    1.69    0.84
  12   0   3    2.19    0.94
  12   0   4    5.47    0.93
  12   0   4    7.78    1.76
  12   0   4    6.65    0.95
  12   0   4    6.43    1.01
  12   0   5    2.29    0.96
  12   0   5    1.94    0.92
  12   0   5    1.29    1.00
  12   0   5    0.36    0.97
  12   0   5    1.16    1.92
  12   0   6   24.16    1.39
  12   0   6   25.28    1.37
  12   0   7    1.05    0.79
  12   0   8   39.27    1.58
 -12  -2   8   24.49    1.22
  12  -2  -8   25.05    1.26
 -12  -2   8   22.55    1.17
 -12   2   7    1.08    0.93
 -12  -2   7   -1.14    0.94
 -12  -2   7   -0.43    0.96
  12  -2  -7   -0.13    1.03
  12  -2  -6    5.10    1.15
 -12  -2   6    3.32    1.13
 -12   2   6    2.87    1.14
  12  -2  -5    2.27    1.18
  12  -2  -5    3.13    2.45
 -12   2   5    2.56    1.05
  12  -2  -4   50.29    2.96
  12  -2  -4   50.68    2.62
  12   2  -4   46.45    2.12
  12  -2  -4   51.15    2.18
 -12   2   4   51.62    2.11
  12  -2  -3   44.13    2.41
  12   2  -3   40.50    1.78
  12  -2  -3   40.45    2.18
  12   2  -3   38.74    1.96
  12  -2  -2   64.78    3.04
  12  -2  -2   77.78    3.16
  12  -2  -1    2.91    1.47
  12  -2   0  159.70    6.14
  12  -2   1   27.54    1.77
  12  -2   1   35.39    2.08
  12  -2   2    2.60    1.77
  12  -2   2   -0.17    1.46
  12  -2   3    0.26    0.86
  12   2   3    0.10    0.93
  12   2   3    0.09    0.82
  12  -2   3   -0.38    0.84
  12  -2   3   -0.64    1.04
  12  -2   3    0.12    0.80
  12  -2   3   -0.37    1.52
  12   2   4    0.75    0.89
  12  -2   4   -0.13    0.97
  12  -2   4   -0.14    0.92
  12  -2   4    1.03    0.88
  12   2   4    1.38    0.89
  12  -2   4   -0.17    1.67
  12   2   5   -0.29    0.90
  12  -2   5    1.06    0.95
  12   2   5   -0.53    0.97
  12  -2   5   -0.01    0.95
  12  -2   5   -0.02    0.99
  12  -2   5   -0.78    0.90
  12  -2   5    0.67    1.91
  12  -2   6    1.46    0.93
  12   2   6    1.40    0.98
  12  -2   6    3.15    0.94
  12  -2   7    0.47    0.81
  12  -2   8   27.46    1.18
 -12  -4   8    0.86    0.72
  12  -4  -8    0.13    0.84
  12   4  -8    0.87    0.83
 -12   4   8    0.75    0.79
 -12  -4   8    0.40    0.77
 -12   4   7    0.55    0.93
 -12  -4   7    2.57    0.96
  12  -4  -7    1.38    1.02
  12   4  -7    2.56    1.02
 -12   4   7    2.11    1.00
 -12  -4   7   -0.37    0.96
 -12   4   6    2.39    1.11
  12   4  -6    2.31    1.17
  12  -4  -6    1.17    1.13
  12  -4  -5    3.99    1.94
  12   4  -5    6.91    1.26
  12  -4  -5    6.01    1.21
  12  -4  -5    9.91    2.51
  12   4  -5    7.95    2.56
 -12   4   5    5.18    1.10
  12  -4  -4  115.91    4.91
  12   4  -4  113.75    4.89
  12  -4  -4  110.77    4.70
  12   4  -4  105.59    4.30
  12   4  -4  113.37    4.33
  12  -4  -4  115.13    4.33
 -12   4   4  120.83    4.32
  12  -4  -3   11.95    1.86
  12   4  -3   10.73    1.82
  12   4  -3    9.92    1.08
  12   4  -3   10.58    1.11
  12  -4  -3    9.41    1.12
  12  -4  -3    6.70    1.56
  12  -4  -2   23.62    1.72
  12  -4  -2   24.59    1.91
  12   4  -2   25.58    1.88
  12  -4  -1    3.22    1.50
  12   4  -1    3.00    1.55
  12   4   0   34.50    2.04
  12  -4   0   31.02    2.00
  12  -4   1    0.43    1.20
  12  -4   1   -1.39    1.62
  12   4   1    2.37    1.68
  12   4   1    1.94    1.17
  12  -4   2  116.37    4.94
  12   4   2  120.37    4.94
  12  -4   2  115.40    4.99
  12   4   2  129.41    5.01
  12   4   3    1.88    0.94
  12  -4   3    2.56    0.88
  12  -4   3    2.97    1.05
  12   4   3    3.94    1.04
  12  -4   3    1.60    0.81
  12   4   3    2.72    0.82
  12   4   3    0.79    1.57
  12  -4   3    1.22    1.52
  12   4   4   -1.16    0.90
  12  -4   4    0.68    0.95
  12  -4   4    0.71    0.90
  12  -4   4    1.07    0.87
  12   4   4    1.03    0.90
  12   4   4    3.07    0.90
  12  -4   4    1.86    1.69
  12   4   4    0.48    1.76
  12  -4   5    0.21    0.95
  12   4   5    0.80    0.97
  12   4   5    0.59    0.96
  12  -4   5    0.44    1.00
  12  -4   5   -0.95    1.92
  12   4   5    2.19    1.96
  12   4   5    0.88    0.92
  12  -4   6   -0.10    0.93
  12   4   6   -1.57    0.95
  12  -4   6    1.85    0.94
  12   4   6   -0.22    0.93
  12  -4   7    0.27    0.78
  12   4   7   -0.78    0.77
  12  -4   8    0.68    0.52
  12   4   8   -0.17    0.52
  12  -6  -8    6.00    0.85
  12   6  -8    7.35    0.83
 -12  -6   8    6.45    0.78
 -12  -6   7    0.43    0.96
 -12   6   7   -0.41    1.02
  12  -6  -7    0.69    1.00
  12   6  -7    1.75    1.03
  12  -6  -6   27.08    1.53
  12   6  -6   29.88    1.59
  12  -6  -5   10.06    2.50
  12   6  -5    5.85    2.59
  12  -6  -5    4.87    1.98
  12   6  -5    5.97    1.11
  12   6  -5    7.93    1.27
  12  -6  -5    6.31    1.21
 -12   6   5    6.76    1.16
  12   6  -4   30.73    2.56
  12  -6  -4   30.52    2.57
  12  -6  -4   32.04    2.28
  12   6  -4   27.46    1.61
  12  -6  -4   33.26    1.66
  12   6  -4   32.74    1.67
 -12   6   4   34.09    1.59
  12  -6  -3    6.50    1.82
  12   6  -3    7.76    1.84
  12  -6  -3    4.39    1.61
  12   6  -3    5.55    1.06
  12  -6  -3    7.35    1.10
  12   6  -3    5.18    1.07
 -12   6   3    6.90    0.88
  12  -6  -2    7.85    1.50
  12  -6  -2    5.63    1.58
  12   6  -2    4.53    1.58
  12  -6  -1    9.48    1.64
  12   6  -1   11.88    1.71
  12  -6   0   31.68    2.03
  12   6   0   33.31    2.10
  12  -6   1   -0.18    1.22
  12   6   1    0.25    1.19
  12   6   1   -1.67    1.78
  12  -6   1    1.19    1.70
  12  -6   2    0.24    1.88
  12   6   2    0.43    1.88
  12   6   2    0.56    1.49
  12  -6   2   -0.54    1.52
  12  -6   3    7.59    0.88
  12   6   3    8.86    0.91
  12  -6   3    8.85    1.11
  12   6   3    9.23    1.13
  12   6   3    9.53    0.99
  12  -6   3    9.22    1.00
  12   6   3    9.77    0.94
  12  -6   3    9.84    1.67
  12   6   3   10.12    1.71
  12   6   4   29.10    1.53
  12  -6   4   32.13    2.30
  12   6   4   33.45    2.41
  12   6   4   31.01    1.54
  12  -6   4   31.35    1.50
  12   6   4   34.16    1.53
  12   6   5   -0.07    0.94
  12  -6   5   -0.56    1.01
  12   6   5    1.85    0.96
  12  -6   5   -2.10    0.95
  12  -6   5   -0.91    1.95
  12   6   5   -1.67    2.01
  12   6   5    1.54    0.94
  12   6   6    1.77    0.96
  12  -6   6   -0.26    0.93
  12   6   6    0.06    0.91
  12  -6   6    0.28    0.92
  12  -6   7    0.60    0.77
  12   6   7   -0.71    0.75
  12   6   8    1.32    0.49
  12  -6   8    1.12    0.48
  12  -8  -8    0.62    0.78
  12  -8  -7    1.64    1.00
  12   8  -7    1.50    1.02
 -12  -8   7    0.99    0.97
 -12   8   7    0.31    1.02
 -12  -8   6   29.73    1.58
  12  -8  -6   30.65    1.61
  12   8  -6   29.68    1.62
  12  -8  -5    2.80    2.05
 -12   8   5    2.70    1.16
  12  -8  -5    2.49    2.47
  12   8  -5    4.10    2.55
 -12  -8   5    2.90    1.17
  12   8  -5    3.55    1.10
  12  -8  -5    2.97    1.19
  12   8  -5    3.21    1.23
 -12   8   4   30.49    1.49
  12  -8  -4   27.34    2.21
  12  -8  -4   23.92    2.46
  12   8  -4   28.78    2.50
  12   8  -4   25.38    1.52
  12  -8  -4   28.74    1.58
  12   8  -4   28.08    1.59
  12   8  -3   -1.39    1.05
  12  -8  -3    0.11    1.04
 -12   8   3    0.92    0.81
 -12   8   3   -0.21    0.84
  12  -8  -3    0.19    1.62
  12  -8  -3   -3.00    1.82
  12   8  -3    1.98    1.83
  12   8  -3    0.78    1.05
  12  -8  -2    5.55    1.50
  12  -8  -2    9.91    1.75
  12   8  -2   10.18    1.76
  12   8  -2    7.33    1.05
  12  -8  -1    0.66    1.42
  12   8  -1    1.09    1.66
  12  -8  -1   -2.28    1.64
  12  -8   0    8.22    1.61
  12   8   0    6.21    1.68
  12  -8   1    7.17    1.83
  12   8   1    3.94    1.89
  12  -8   2   24.18    1.89
  12   8   2   24.89    1.89
  12  -8   2   25.35    1.34
  12  -8   2   24.59    1.33
  12   8   2   26.54    2.32
  12   8   3    1.65    0.85
  12  -8   3    2.81    0.79
  12   8   3    1.96    0.80
  12  -8   3    2.09    0.92
  12  -8   3    2.69    0.97
  12  -8   3    0.98    1.04
  12   8   3    2.14    1.07
  12   8   3    4.26    1.64
  12  -8   3    2.69    1.65
  12  -8   4   12.78    1.17
  12   8   4   15.97    1.12
  12  -8   4   14.16    1.99
  12   8   4   12.96    2.04
  12   8   4   14.98    1.10
  12   8   4   15.57    1.10
  12  -8   4   13.99    1.06
  12   8   5   -0.41    0.96
  12  -8   5    0.76    0.93
  12   8   5    0.09    0.95
  12  -8   5    1.76    1.95
  12   8   5    1.76    2.03
  12   8   5    0.06    0.95
  12   8   6    1.45    0.96
  12  -8   6    0.34    0.88
  12   8   6    0.17    0.89
  12   8   7    0.50    0.76
  12  -8   7    0.56    0.73
  12   8   7    0.49    0.71
  12  -8   8    1.65    0.42
  12 -10  -8    2.14    0.69
 -12 -10   8    3.09    0.68
 -12 -10   7    2.18    0.91
  12  10  -7    1.08    0.96
  12 -10  -7    3.22    0.97
 -12 -10   7    2.56    0.94
 -12  10   7    2.09    0.98
 -12 -10   6   33.63    1.73
 -12  10   6   32.40    1.76
 -12 -10   6   37.09    1.74
  12  10  -6   33.78    1.76
  12 -10  -6   35.02    1.73
  12 -10  -5    3.92    2.10
 -12  10   5    0.38    1.05
  12 -10  -5    0.97    2.45
  12  10  -5   -1.24    2.57
 -12 -10   5   -0.26    1.11
  12  10  -5   -0.19    1.10
  12 -10  -5    0.79    1.19
  12  10  -5   -0.59    1.22
  12 -10  -4    6.31    1.17
  12  10  -4    5.67    1.18
 -12  10   4    6.75    1.04
 -12  10   4    6.03    1.02
  12 -10  -4    7.37    2.19
  12  10  -4    5.48    2.25
  12  10  -4    4.43    1.14
  12 -10  -4    9.54    1.96
  12 -10  -3    2.05    1.04
  12  10  -3    2.15    1.05
 -12  10   3    2.06    0.87
 -12  10   3    4.43    0.86
  12 -10  -3    1.30    1.68
  12 -10  -3    0.78    1.86
  12  10  -3    1.44    1.86
  12  10  -3    0.82    1.07
  12 -10  -2   14.29    1.74
  12  10  -2   17.12    1.94
  12 -10  -2   19.44    1.99
  12 -10  -1   -0.46    1.44
  12  10  -1    0.95    1.74
  12 -10  -1    1.11    1.68
  12 -10   0   12.60    1.76
  12  10   0   13.95    1.83
  12 -10   1    2.48    1.84
  12  10   1    2.04    1.93
  12 -10   2   -1.05    0.95
  12  10   2    0.02    0.99
  12 -10   2    0.51    0.91
  12 -10   2    0.95    0.89
  12  10   2    0.83    1.33
  12 -10   2    0.26    1.33
  12 -10   2    1.29    1.97
  12  10   2    0.19    2.04
  12  10   3    0.99    0.87
  12 -10   3    0.09    0.91
  12 -10   3   -1.38    0.96
  12 -10   3    1.09    0.78
  12  10   3    2.04    0.79
  12  10   3   -0.45    1.64
  12 -10   3    2.54    1.64
  12  10   3   -0.52    1.07
  12 -10   3    0.38    1.01
  12 -10   4    1.63    0.97
  12 -10   4   -0.17    0.86
  12  10   4   -0.11    0.90
  12 -10   4    0.69    1.83
  12  10   4    2.10    0.96
  12  10   5    2.36    2.08
  12  10   5    3.85    0.98
  12 -10   5    2.11    1.02
  12  10   5    3.12    0.95
  12 -10   5    2.75    0.93
  12  10   6    1.17    0.92
  12 -10   6   -1.10    0.85
  12  10   6    1.34    0.85
  12  10   7    0.46    0.73
  12 -10   7    0.51    0.67
  12  10   7    0.23    0.68
 -12 -12   8    2.19    0.63
 -12 -12   7    2.33    0.89
 -12 -12   7    1.59    0.86
  12 -12  -7    1.08    0.92
 -12  12   6    1.03    1.17
 -12 -12   6    3.76    1.04
 -12  12   6    2.88    1.11
 -12 -12   6    4.05    1.06
  12  12  -6    3.02    1.02
  12  12  -6    2.25    1.10
  12 -12  -6    2.79    1.10
 -12  12   5   41.59    2.00
 -12 -12   5   42.76    1.94
 -12  12   5   41.02    1.88
  12 -12  -5   39.54    2.83
  12  12  -5   34.81    3.02
  12 -12  -5   36.63    3.00
  12  12  -5   40.06    1.96
  12 -12  -5   40.31    1.94
  12  12  -5   42.56    1.96
  12 -12  -4  179.69    6.83
  12  12  -4  189.12    6.84
 -12  12   4  186.39    6.88
 -12  12   4  189.45    6.88
  12 -12  -4  172.12    7.30
  12  12  -4  179.19    7.32
  12  12  -4  182.51    6.86
  12 -12  -4  181.13    7.32
 -12  12   3    1.95    0.84
 -12  12   3    1.79    0.93
  12 -12  -3    3.11    1.88
  12  12  -3    1.12    1.88
  12 -12  -3    2.16    1.03
  12  12  -3    3.59    1.07
  12 -12  -3    3.82    1.79
 -12  12   2   12.50    0.92
  12 -12  -2   15.65    1.94
  12  12  -2   13.69    1.99
 -12  12   2   14.92    0.93
  12 -12  -2   13.12    1.74
  12 -12  -2   15.65    1.13
  12 -12  -1    3.42    1.73
  12  12  -1    1.61    1.75
  12 -12  -1    3.51    1.51
  12  12  -1    3.42    1.01
  12 -12   0   -0.07    1.71
  12  12   0   -1.85    1.75
  12 -12   1    0.13    1.85
  12  12   1    2.11    1.97
  12  12   1   -0.14    0.79
  12  12   2   20.68    2.34
  12 -12   2   15.66    1.63
  12 -12   2   18.50    2.14
 -12  12  -2   14.78    1.00
  12 -12   2   19.26    1.14
  12  12   2   20.21    1.20
  12 -12   2   20.10    1.16
  12 -12   2   20.77    1.17
  12  12   2   15.62    1.58
  12 -12   3    2.37    0.92
  12 -12   3    3.07    0.78
  12  12   3    2.82    0.78
  12 -12   3    1.72    0.99
  12 -12   3    2.44    1.70
  12  12   3    1.40    1.72
  12  12   3    2.40    0.93
  12 -12   4   11.75    0.97
  12  12   4   10.77    0.98
  12 -12   4   12.97    2.02
  12  12   4    9.26    2.03
  12 -12   4   10.86    1.12
  12  12   5   -0.37    0.97
  12 -12   5    0.40    1.00
  12 -12   5    0.05    0.87
  12  12   5    0.52    0.87
  12  12   5   -0.69    2.00
  12 -12   5    1.35    1.97
  12 -12   6   21.24    1.18
  12  12   6   21.59    1.19
  12  12   6   23.57    1.28
  12 -12   7    0.70    0.61
  12  12   7    2.84    0.73
 -12 -14   8   24.32    1.06
 -12 -14   7    4.14    0.88
 -12 -14   7    4.87    0.79
  12 -14  -7    6.87    0.90
 -12  14   6    7.36    1.18
 -12 -14   6   11.87    1.05
 -12  14   6   10.31    1.12
 -12 -14   6   10.28    1.08
  12  14  -6   10.47    1.11
  12 -14  -6    8.59    1.11
 -12  14   5   15.71    1.27
 -12 -14   5   16.46    1.26
  12 -14  -5   13.64    2.37
  12  14  -5   15.98    1.34
  12  14  -5   14.44    1.30
  12 -14  -5   16.98    1.30
 -12  14   4  804.75   28.76
 -12  14   4  825.28   28.77
  12 -14  -4  722.38   28.97
  12  14  -4  732.13   28.99
  12  14  -4  794.27   28.70
  12 -14  -4  790.64   28.70
  12 -14  -4  792.89   29.10
 -12  14   3   11.75    1.03
 -12  14   3    9.09    1.00
  12 -14  -3    9.10    2.09
  12  14  -3   14.80    2.18
  12 -14  -3    9.39    1.11
  12  14  -3   10.01    1.14
  12 -14  -3    8.36    1.95
 -12  14   2   29.72    1.38
  12 -14  -2   31.53    2.14
 -12  14   2   28.55    1.40
  12  14  -2   29.74    2.28
  12 -14  -2   29.22    2.20
 -12  14   1    0.53    0.71
  12 -14  -1    1.32    1.72
  12  14  -1    1.17    1.78
 -12  14   1    0.82    0.69
  12 -14  -1    1.53    0.86
  12 -14   0    5.75    0.92
  12  14   0    5.54    0.98
  12 -14   0    7.87    1.78
  12  14   0    4.74    1.88
  12  14   1    0.79    1.96
  12 -14   1    1.18    1.84
  12 -14   1    2.32    0.86
 -12  14  -1    1.75    0.65
  12  14   1    3.26    0.83
  12  14   2    7.05    0.73
 -12  14  -2    5.16    0.77
  12 -14   2    7.10    0.95
  12 -14   2    7.16    0.97
  12  14   2    5.56    1.11
  12  14   2    6.51    0.97
  12 -14   3   -0.77    0.74
  12  14   3   -0.48    0.74
  12 -14   3    0.16    0.98
  12 -14   3    0.96    0.93
  12  14   3    0.11    1.13
  12  14   3   -1.26    1.49
  12 -14   3    0.13    1.49
  12 -14   4   68.67    2.67
  12  14   4   70.22    2.68
  12 -14   4   63.44    3.48
  12  14   4   65.79    3.52
  12 -14   4   65.78    2.77
  12 -14   5   -0.31    1.00
  12  14   5   -1.48    0.97
  12 -14   5    0.30    0.82
  12  14   5    1.09    0.83
  12  14   6    0.64    0.88
  12 -14   6   -0.60    0.74
  12  14   7   -0.46    0.68
 -12  14  -7   -0.28    0.52
  12 -14   7    0.18    0.52
 -12 -16   7   -0.54    0.78
 -12  16   6    3.51    1.13
 -12 -16   6    5.77    0.90
 -12 -16   6    6.06    0.94
  12  16  -6    7.83    1.08
  12 -16  -6    4.96    0.99
  12  16  -5   19.62    1.43
  12 -16  -5   18.42    1.31
 -12  16   5   19.28    1.37
 -12 -16   5   19.80    1.27
 -12  16   4  273.25   10.38
 -12 -16   4  283.87   10.33
 -12  16   4  277.75   10.39
  12  16  -4  287.35   10.32
  12 -16  -4  280.81   10.83
 -12  16   3   43.83    1.95
  12 -16  -3   39.92    2.72
  12  16  -3   41.04    2.74
 -12  16   3   43.48    1.93
 -12  16   2    7.99    0.89
  12 -16  -2    8.19    0.94
  12  16  -2    9.24    1.91
 -12  16   2    9.54    0.86
 -12  16   1    6.07    0.77
  12 -16  -1    7.28    0.93
  12 -16  -1    5.86    1.71
  12  16  -1    5.70    1.71
 -12  16   1    6.02    0.81
 -12  16   0    3.46    0.72
  12  16   0    3.06    0.89
  12 -16   0    2.83    0.91
  12  16   0    3.27    0.98
  12  16   0    3.01    1.23
  12  16   0    2.43    1.77
  12 -16   0    3.32    1.77
 -12  16  -1    1.68    0.68
  12  16   1    2.77    0.85
  12  16   1    1.06    1.10
  12  16   1   -0.45    1.87
  12 -16   1   -0.44    1.79
  12 -16   1    1.04    0.84
  12 -16   2    7.04    0.98
  12  16   2    5.88    1.14
 -12  16  -2    4.89    0.73
  12 -16   2    4.72    0.93
  12 -16   3    1.24    0.97
  12  16   3    2.60    1.50
  12 -16   3    1.02    0.96
  12  16   3    2.07    1.18
  12  16   4   30.93    1.68
  12  16   4   29.36    1.38
  12  16   5    0.10    0.94
  12 -16   5   -0.90    0.74
  12  16   5   -0.34    0.76
  12  16   6    0.84    0.87
  12 -16   6    0.89    0.64
  12  16   7    0.50    0.65
 -12  16  -7   -0.45    0.48
 -12 -18   7   -0.52    0.69
  12  18  -6    0.60    1.01
 -12 -18   6    0.99    0.85
 -12  18   6    0.03    0.99
  12  18  -5    6.57    1.19
 -12 -18   5    6.01    0.96
 -12  18   5    5.87    1.13
 -12  18   4  117.36    4.69
  12 -18  -4  131.45    5.38
 -12 -18   4  125.44    4.61
 -12  18   4  119.33    4.68
 -12  18   3   -0.09    1.00
 -12  18   3    0.59    0.89
 -12  18   2  105.44    3.90
 -12  18   2  101.41    3.91
  12 -18  -2  100.03    3.87
 -12  18   1    0.81    0.78
 -12  18   1    0.86    0.75
  12 -18  -1    0.98    0.92
 -12  18   0   37.41    1.64
  12 -18   0   35.58    1.66
  12  18   0   35.72    1.88
  12  18   0   35.94    1.66
  12  18   0   35.24    1.72
 -12  18   0   36.02    1.59
  12  18   0   35.47    1.80
  12  18   1    1.75    0.90
  12  18   1    3.72    1.19
  12  18   1    2.66    1.19
 -12  18  -1    2.11    0.76
  12 -18   1    1.81    0.84
  12 -18   2   19.65    1.23
  12  18   2   16.58    1.37
 -12  18  -2   16.28    1.08
  12 -18   2   18.12    1.11
  12 -18   3   -0.05    0.96
  12  18   3    0.74    1.18
 -12  18  -3    0.48    0.80
  12 -18   3   -0.29    0.94
  12  18   4   20.69    1.50
  12  18   5    0.80    1.16
 -12  18  -6    7.96    0.76
  12  18   6   11.08    0.94
 -12  18  -7    0.85    0.43
  12  18   7    0.48    0.61
 -12 -20   7    0.56    0.57
  12  20  -6   11.47    1.07
 -12 -20   6    9.83    0.89
  12  20  -5   -0.37    1.17
 -12 -20   5   -0.11    0.84
 -12  20   4    0.46    1.01
 -12 -20   4    1.09    0.90
 -12  20   3    0.23    0.98
 -12  20   2    6.54    0.94
  12 -20  -2    7.45    1.99
  12 -20  -2    8.15    0.97
 -12  20   1    8.68    0.87
  12 -20  -1   10.32    1.03
 -12  20   0   13.57    1.01
  12 -20   0   13.75    1.08
  12  20   0   12.89    1.37
  12  20   0   12.78    1.09
  12  20   0   11.64    1.15
 -12  20   0   13.34    1.01
  12  20   0   14.21    1.36
  12  20   1    2.47    0.93
  12  20   1    3.39    1.23
 -12  20  -1    2.71    0.80
  12  20   1    2.84    1.27
  12  20   2    9.09    1.26
  12 -20   2   11.24    1.08
 -12  20  -2    7.62    0.91
  12 -20   2    7.54    0.93
 -12  20  -3    2.13    0.81
  12 -20   3    1.68    0.95
  12  20   3    0.07    1.21
 -12  20  -4    0.68    0.80
  12  20   4    2.37    1.21
 -12  20  -5   -0.05    0.73
  12  20   5    2.98    1.14
  12  20   6    3.47    0.80
 -12  20  -6    2.07    0.61
  12  20   7   -0.07    0.53
 -12  20  -7    0.20    0.37
  12  22  -6   15.78    1.06
 -12 -22   6   11.88    0.86
  12  22  -5   -0.30    1.11
 -12 -22   5    0.38    0.80
 -12  22   4   40.07    1.89
  12 -22  -3    3.59    2.09
 -12  22   3    1.81    0.94
 -12  22   2    1.57    0.94
  12 -22  -2   -1.80    2.00
  12 -22  -2   -0.45    0.92
 -12  22   1    2.49    0.85
  12 -22  -1    3.41    0.98
  12  22  -1    2.85    1.03
 -12  22   0   89.44    3.42
  12  22   0   90.53    3.52
  12 -22   0   85.95    3.40
  12  22   0   85.19    3.51
  12  22   0   87.67    3.43
 -12  22  -1    0.86    0.86
  12  22   1   -0.48    1.34
  12  22   1    1.12    0.96
  12  22   1    1.38    1.25
 -12  22  -2   11.68    1.01
  12  22   2   12.56    1.48
  12  22   2   11.51    1.36
  12 -22   2   14.77    1.17
 -12  22  -3   -0.09    0.76
 -12  22  -3    2.64    2.06
  12  22   3   -0.53    1.24
  12 -22   3   -0.16    0.96
  12  22   4    0.48    1.21
 -12  22  -4    0.85    0.77
 -12  22  -5    2.02    0.71
 -12  22  -6    3.17    0.57
  12  22   6    3.71    0.75
  12  22   7    0.31    0.44
  12  24  -6   16.44    1.06
 -12  24   5    1.72    1.02
  12  24  -5   -1.12    1.06
 -12  24   4    2.72    1.06
 -12  24   4    2.12    1.05
 -12  24   3    2.13    1.02
 -12  24   3    2.17    1.00
  12 -24  -2    9.37    1.01
 -12  24   2    9.81    1.04
  12 -24  -1    1.00    0.96
  12  24  -1   -1.84    1.41
 -12  24   1   -0.06    0.97
  12 -24   0   16.70    1.20
  12  24   0   18.57    1.50
  12  24   0   16.55    1.25
  12  24   0   18.09    1.23
 -12  24   0   16.17    1.19
  12  24   0   18.03    1.57
  12  24   1    4.57    1.03
  12  24   1    8.38    1.35
 -12  24  -1    7.07    0.91
  12  24   1    6.66    1.45
  12 -24   2   15.80    1.19
  12  24   2   17.12    1.41
  12  24   2   14.95    1.08
 -12  24  -2   14.36    1.03
  12  24   2   14.04    1.56
  12  24   3    6.61    1.26
  12 -24   3    4.00    0.98
 -12  24  -3    5.90    0.82
  12  24   4   35.58    1.79
 -12  24  -4   33.65    1.57
 -12  24  -5    1.00    0.66
  12  24   5   -0.08    0.79
 -12  24  -6   -0.28    0.49
  12  26  -6    0.85    0.73
 -12  26   5    2.49    1.00
  12  26  -5    2.89    0.99
 -12  26   4    8.36    1.06
 -12  26   4    8.57    1.09
 -12  26   3   -1.93    1.08
 -12  26   3    0.74    1.01
 -12  26   2   17.90    1.24
 -12  26   2   16.24    1.26
  12  26  -2   18.04    1.61
  12 -26  -2   17.92    1.16
 -12  26   1    0.44    0.93
  12  26  -1    2.25    1.44
 -12  26   1    1.77    1.00
  12 -26  -1    2.13    0.98
 -12  26   0    0.96    0.88
  12  26   0    4.11    1.47
 -12  26   0    2.79    0.96
  12  26   0    3.30    1.06
  12 -26   0    1.25    0.99
  12  26   0    2.23    1.01
 -12  26  -1    6.90    0.94
  12  26   1    6.18    1.05
  12 -26   1    7.55    1.02
  12  26   1    7.51    1.37
 -12  26  -1    6.78    0.94
  12  26   1    6.31    1.48
  12 -26   2   13.31    1.11
  12  26   2    9.22    1.36
 -12  26  -2   10.58    0.98
  12  26   3    3.28    1.24
  12 -26   3    1.63    0.92
 -12  26  -3    1.75    0.83
  12  26   4   10.93    1.26
 -12  26  -4   13.26    0.94
 -12  26  -5   -0.63    0.62
  12  26   5    1.30    0.74
 -12  26  -6    1.03    0.45
  12  28  -6    3.72    0.79
  12  28  -6    2.73    0.63
 -12  28   5    1.52    0.80
 -12  28   5    1.79    0.89
  12  28  -5    1.24    0.91
 -12  28   4   13.91    1.17
 -12  28   4   13.99    1.14
  12  28  -3    3.85    1.36
 -12  28   3    1.14    1.08
 -12  28   3    2.71    0.99
 -12  28   2   20.65    1.31
 -12  28   2   20.96    1.33
  12  28  -2   22.64    1.66
  12 -28  -2   18.95    1.22
 -12  28   1   -1.38    0.87
  12  28  -1    0.09    1.47
 -12  28   1    0.24    0.99
  12 -28  -1    1.42    0.96
  12  28  -1    0.07    1.08
 -12  28   0   97.92    3.82
 -12  28   0   93.38    3.82
  12  28   0  104.00    3.96
  12 -28   0   97.51    3.79
  12  28   0  102.66    3.83
 -12  28  -1    4.22    0.90
 -12  28  -1    3.69    0.92
  12  28   1    2.34    1.48
  12  28   1    2.92    1.02
  12  28   1    4.49    1.31
  12 -28   1    2.54    0.96
 -12  28  -2    3.90    0.88
  12 -28   2    5.24    0.96
  12  28   2    2.94    1.33
 -12  28  -2    4.62    0.87
  12 -28   3    2.57    0.87
  12  28   3    2.38    1.19
 -12  28  -3    2.33    0.79
 -12  28  -4    0.71    0.67
  12  28   4    1.24    0.76
 -12  28  -5    2.87    0.59
  12  28   5    4.12    0.68
 -12  28  -6    0.65    0.35
 -12  30   5   -0.27    0.78
 -12  30   5   -0.20    0.72
  12  30  -5    1.18    0.79
 -12  30   4   13.90    1.07
 -12  30   3    1.14    0.93
  12  30  -3   -0.06    1.29
 -12  30   3    0.65    1.01
  12  30  -3    0.12    1.08
 -12  30   2   24.21    1.40
 -12  30   2   25.32    1.50
  12  30  -2   30.09    1.75
  12 -30  -2   25.69    1.34
  12  30  -2   28.01    1.52
 -12  30   1    0.03    0.86
  12  30  -1    0.21    1.47
 -12  30   1   -0.52    0.88
  12 -30  -1    1.22    0.93
  12  30  -1    0.70    1.04
 -12  30   0  113.74    4.47
 -12  30   0  111.19    4.50
  12  30   0  125.40    4.60
  12 -30   0  118.26    4.46
  12  30   0  122.17    4.49
 -12  30  -1   -0.99    0.82
  12  30   1   -0.07    1.46
 -12  30  -1    0.46    0.87
  12  30   1    0.22    0.96
  12 -30   1   -0.49    0.90
  12  30   1    0.38    1.26
 -12  30  -2    3.31    0.81
 -12  30  -2    1.35    0.77
  12  30   2    3.79    1.29
  12 -30   2    3.47    0.90
 -12  30  -3    1.12    0.74
  12  30   3   -0.61    1.17
  12 -30   3    0.87    0.81
 -12  30  -3    1.49    0.71
 -12  30  -4   13.79    0.91
  12  30   4   13.19    1.24
 -12  30  -4   16.65    0.93
  12  30   4   16.34    0.93
 -12  30  -5   -0.22    0.51
 -12  30  -5    0.50    0.50
  12  32  -5    0.13    0.64
 -12  32   4    1.11    0.79
 -12  32   3    3.93    0.86
  12  32  -3    4.18    1.21
  12  32  -3    3.33    1.03
 -12  32   2   25.91    1.41
  12  32  -2   29.64    1.74
  12 -32  -2   26.70    1.36
 -12  32   1    0.34    0.84
  12  32  -1   -0.05    1.40
  12 -32  -1    1.58    0.90
 -12  32   0   -0.36    0.78
  12  32   0    1.00    1.41
  12 -32   0   -0.75    0.90
 -12  32  -1    2.23    0.78
  12  32   1    2.82    1.46
  12 -32   1    2.70    0.88
 -12  32  -2   12.01    0.91
  12 -32   2   13.76    0.99
  12  32   2   12.02    1.30
 -12  32  -3   -1.32    0.65
  12  32   3   -0.58    1.09
  12 -32   3   -0.20    0.73
 -12  32  -4   -0.09    0.57
 -12  34   4   14.88    0.93
  12  34  -3    3.68    1.10
  12  34  -3    1.64    0.90
  12  34  -2    0.54    1.24
 -12  34   2    0.35    0.75
 -12  34   1    0.84    0.77
  12  34  -1   -0.62    1.31
  12 -34  -1   -0.24    0.83
 -12  34   0    0.66    0.71
  12  34   0   -0.33    1.35
  12 -34   0   -0.26    0.83
 -12  34  -1    0.20    0.71
  12 -34   1   -0.48    0.79
 -12  34  -2    4.90    0.70
  12 -34   2    6.34    0.79
 -12  34  -3    0.78    0.54
 -12  36   4   11.56    0.70
 -12  36   2    0.34    0.79
  12  36  -2    0.68    1.09
 -12  36   1    0.48    0.79
  12  36  -1    2.00    1.19
  12 -36  -1    0.63    0.74
 -12  36   0    5.13    0.78
  12  36   0    6.07    1.27
  12 -36   0    6.20    0.82
 -12  36  -1   -0.92    0.69
  12 -36   1    0.63    0.72
 -12  36  -2   10.28    0.80
  12 -36   2   12.22    0.80
 -12  36  -3   -0.41    0.52
 -12  38   3   -0.11    0.54
 -12  38   2    7.20    0.70
  12  38  -2   10.72    0.97
  12 -38  -1    0.76    0.61
  12  38  -1    0.09    1.04
 -12  38   1   -0.40    0.66
 -12  38   0    2.31    0.65
  12 -38   1   -0.49    0.60
 -12  38  -1   -0.15    0.58
 -12  38  -2    0.53    0.50
 -12  40   1   -0.24    0.49
 -12  40   0    0.56    0.48
 -12  40  -1   -0.47    0.46
  13  -1  -8   29.25    1.37
 -13  -1   8   29.00    1.34
  13  -1  -7    0.24    0.97
 -13  -1   7   -0.96    0.94
 -13   1   7    1.00    0.93
 -13  -1   7    0.01    0.93
 -13  -1   6   -1.74    1.13
 -13   1   6    1.65    1.11
  13  -1  -6    1.71    1.10
  13  -1  -5   -0.89    1.20
  13  -1  -5    2.15    2.48
  13  -1  -4    3.03    2.14
  13  -1  -4    0.66    1.54
  13   1  -4    0.04    0.98
  13  -1  -4   -1.18    1.16
 -13   1   4    0.03    0.87
  13  -1  -3    0.26    1.84
  13   1  -3   -0.20    1.01
  13  -1  -3   -0.36    1.08
  13  -1  -3    0.81    1.37
  13   1  -3    1.15    1.24
  13  -1  -2   36.40    2.15
  13   1  -2   35.00    1.58
  13  -1  -2   28.39    1.58
  13  -1  -2   28.69    1.88
  13  -1  -1   13.43    1.64
  13  -1   0  194.73    7.43
  13  -1   1   14.67    1.76
  13  -1   1   11.86    1.39
  13  -1   2   63.03    2.40
  13   1   2   58.09    2.40
  13  -1   2   55.12    2.93
  13  -1   2   59.24    2.44
  13  -1   2   55.21    3.10
  13   1   3    0.78    0.88
  13  -1   3   -0.12    0.97
  13   1   3   -0.49    0.97
  13  -1   3   -0.21    0.87
  13  -1   3    0.15    1.07
  13  -1   3   -0.27    0.83
  13  -1   3    0.49    1.64
  13  -1   4   26.65    1.39
  13   1   4   23.30    1.38
  13  -1   4   26.12    1.35
  13  -1   4   23.82    2.25
  13   1   5   -0.98    0.93
  13  -1   5   -0.42    0.97
  13  -1   5   -0.95    0.93
  13  -1   5   -1.81    2.07
  13  -1   5   -0.01    0.97
  13   1   5    0.64    0.98
  13   1   6   22.40    1.39
  13  -1   6   34.58    1.45
  13  -1   7   -0.59    0.76
  13  -1   8   15.29    0.76
 -13  -3   8   13.74    0.91
  13  -3  -8   13.85    0.96
 -13  -3   8   12.55    0.86
 -13   3   7    2.33    0.91
 -13  -3   7    1.18    0.94
 -13  -3   7    0.68    0.96
  13  -3  -7    1.69    0.98
  13  -3  -6    0.11    1.10
 -13  -3   6    0.84    1.11
 -13   3   6    1.91    1.12
  13  -3  -5    2.37    1.20
  13  -3  -5   -0.17    2.45
 -13   3   5    0.47    1.08
  13  -3  -4   12.57    2.25
  13  -3  -4    8.88    1.77
  13   3  -4    9.00    1.12
  13  -3  -4   12.80    1.23
 -13   3   4    8.82    0.98
  13  -3  -3    2.86    1.86
  13  -3  -3    1.47    1.51
  13   3  -3    1.22    1.02
  13  -3  -3    1.38    1.08
 -13   3   3    1.55    0.75
  13  -3  -2   23.81    1.90
  13   3  -2   19.86    1.28
  13   3  -2   22.71    1.30
  13  -3  -2   20.05    1.30
  13  -3  -1   41.56    2.33
  13  -3   0   15.07    1.66
  13  -3   1    1.95    1.66
  13   3   2  128.16    4.67
  13  -3   2  116.59    5.10
  13  -3   2  125.80    4.70
  13   3   2  122.65    4.70
  13  -3   2  123.85    5.22
  13   3   3    2.95    0.98
  13  -3   3    3.58    0.90
  13  -3   3    2.96    1.08
  13  -3   3    3.41    0.85
  13   3   3    4.56    0.87
  13  -3   3    3.69    1.64
  13   3   4    0.52    0.95
  13  -3   4    2.39    0.95
  13  -3   4    2.61    0.91
  13   3   4    1.67    0.94
  13  -3   4    3.38    1.88
  13   3   4   -0.38    1.86
  13   3   5   -0.33    0.95
  13  -3   5    0.48    0.96
  13  -3   5   -0.50    0.92
  13   3   5    0.91    0.99
  13  -3   5    1.86    2.05
  13   3   5    0.98    2.09
  13  -3   6   11.74    1.04
  13   3   6   12.53    1.10
  13  -3   7    0.10    0.74
  13   3   8    0.66    0.47
  13  -3   8   -0.39    0.47
  13   5  -8   13.76    0.91
  13  -5  -8   15.33    0.92
  13   5  -7    1.02    0.99
  13  -5  -7    1.04    0.98
 -13   5   7    0.72    0.97
 -13  -5   7    0.98    0.96
 -13   5   6    8.19    1.19
  13  -5  -6   12.53    1.21
  13   5  -6   10.41    1.24
  13  -5  -5    4.34    2.49
  13   5  -5   -2.35    2.59
  13  -5  -5    2.56    1.93
  13   5  -5    1.57    1.04
  13  -5  -5    1.08    1.20
  13   5  -5    2.12    1.23
 -13   5   5    1.81    1.13
  13  -5  -4   26.34    2.60
  13   5  -4   31.69    2.64
  13  -5  -4   30.64    2.29
  13   5  -4   30.61    1.64
  13   5  -4   33.25    1.73
  13  -5  -4   34.48    1.72
 -13   5   4   35.10    1.61
  13  -5  -3   -2.67    1.91
  13   5  -3    0.22    1.84
  13  -5  -3    1.54    1.57
  13   5  -3    0.07    1.04
  13   5  -3    1.03    1.06
  13  -5  -3    1.29    1.06
 -13   5   3   -0.23    0.81
  13  -5  -2  267.81    9.52
  13   5  -2  262.31    9.51
  13   5  -2  252.50    9.21
  13  -5  -2  247.19    9.19
  13   5  -2  248.51    9.19
  13  -5  -2  241.57    9.43
  13  -5  -1    8.75    1.69
  13   5  -1   10.00    1.70
  13   5   0   54.39    2.72
  13  -5   0   53.23    2.67
  13  -5   1   11.47    1.85
  13   5   1   13.01    1.93
  13   5   2   12.49    0.94
  13   5   2   12.05    1.15
  13  -5   2   13.10    1.14
  13  -5   2   12.38    1.61
  13  -5   2   11.91    2.05
  13   5   2   11.15    2.11
  13   5   2   10.69    1.57
  13  -5   2   13.52    0.95
  13   5   2   12.46    0.93
  13  -5   3    8.70    0.92
  13   5   3   10.33    0.94
  13  -5   3   10.14    1.14
  13   5   3    8.19    1.17
  13   5   3    8.82    1.04
  13  -5   3    8.33    1.05
  13   5   3   10.44    0.95
  13  -5   3   10.77    1.77
  13   5   3   10.76    1.85
  13   5   4   -0.36    0.94
  13  -5   4   -0.69    0.89
  13   5   4   -0.50    0.95
  13   5   4    0.78    0.95
  13  -5   4    0.44    1.08
  13  -5   4   -2.11    1.90
  13   5   4    0.14    1.92
  13  -5   5    0.14    0.97
  13   5   5    3.20    0.99
  13  -5   5    1.09    0.96
  13   5   5    1.28    0.98
  13  -5   5    2.94    2.03
  13   5   5   -0.25    0.95
  13   5   6    2.22    0.96
  13  -5   6    1.51    0.90
  13   5   6    1.28    0.89
  13  -5   7    0.19    0.72
  13   5   7    0.61    0.71
  13  -5   8    5.32    0.48
  13   5   8    5.69    0.49
  13  -7  -8    1.83    0.72
  13  -7  -7    9.56    1.07
  13   7  -7    9.10    1.06
 -13  -7   7   10.89    1.04
 -13   7   7    9.51    1.08
 -13  -7   6    7.11    1.16
 -13   7   6    6.90    1.13
  13  -7  -6    6.04    1.15
  13   7  -6    8.92    1.19
 -13   7   5    1.13    1.14
  13  -7  -5   -0.35    2.02
  13  -7  -5    1.14    2.50
  13   7  -5   -0.13    2.56
  13   7  -5    0.64    1.08
  13  -7  -5    2.00    1.20
  13   7  -5    0.93    1.23
 -13   7   4    0.15    0.93
  13  -7  -4    2.42    1.84
  13  -7  -4    3.10    2.18
  13   7  -4    3.15    2.26
  13   7  -4   -0.34    1.09
  13  -7  -4    1.19    1.16
  13   7  -4    1.66    1.18
  13  -7  -3   13.59    1.20
  13   7  -3   12.16    1.19
 -13   7   3   13.20    1.03
  13  -7  -3   10.37    1.99
  13   7  -3   16.08    2.02
 -13   7   3   14.22    0.99
  13   7  -3   13.69    1.22
  13  -7  -3   11.36    1.78
  13  -7  -2   15.30    1.91
  13   7  -2   15.17    1.91
  13   7  -2   14.14    1.16
  13   7  -2   12.32    1.17
  13  -7  -2   13.43    1.16
  13  -7  -2   11.50    1.62
  13  -7  -1   17.04    1.84
  13   7  -1   16.09    1.87
  13   7   0  141.82    5.61
  13  -7   0  139.96    5.57
  13  -7   1    0.85    1.83
  13   7   1    1.64    1.89
  13  -7   2    5.00    0.98
  13   7   2    5.49    0.83
  13  -7   2    5.86    1.04
  13   7   2    5.84    1.06
  13  -7   2    7.18    2.03
  13   7   2    6.83    2.10
  13  -7   2    3.26    1.49
  13   7   2    3.56    1.40
  13  -7   2    7.56    0.82
  13   7   2    5.23    0.80
  13  -7   3   -0.49    0.81
  13   7   3   -0.13    0.83
  13   7   3   -0.57    0.88
  13  -7   3    1.24    0.97
  13   7   3    0.84    0.88
  13   7   3    0.27    0.92
  13   7   3   -0.69    1.10
  13  -7   3    0.26    1.07
  13  -7   3   -3.15    1.78
  13   7   3   -0.88    1.75
  13  -7   4    0.72    0.90
  13   7   4    1.83    0.95
  13   7   4    1.19    0.95
  13   7   4    0.66    0.97
  13  -7   4   -0.34    1.09
  13  -7   4    0.60    1.88
  13   7   4    0.86    2.02
  13   7   5    0.65    0.99
  13   7   5   -1.11    0.97
  13  -7   5   -0.48    0.94
  13  -7   5   -3.41    2.11
  13   7   5   -0.14    0.96
  13   7   6    0.22    0.95
  13  -7   6    0.43    0.88
  13   7   6    1.66    0.88
  13  -7   7    0.01    0.69
  13   7   7    0.35    0.68
 -13  -9   7    2.71    0.92
  13  -9  -7    3.33    0.97
  13   9  -7    4.04    0.97
 -13   9   7    2.29    0.97
 -13  -9   7    2.51    0.92
 -13  -9   6  189.37    6.63
  13   9  -6  184.22    6.60
  13  -9  -6  179.28    6.60
  13  -9  -5   -2.54    2.12
 -13   9   5   -0.68    1.15
  13  -9  -5    2.06    2.48
  13   9  -5   -1.65    2.55
 -13  -9   5   -0.46    1.15
  13   9  -5    1.80    1.11
  13  -9  -5    0.62    1.17
  13   9  -5    0.10    1.22
 -13   9   4   90.60    3.53
  13  -9  -4   85.08    4.10
  13  -9  -4   93.88    4.25
  13   9  -4   89.35    4.26
  13   9  -4   91.31    3.56
  13  -9  -4   91.01    3.55
  13   9  -4   89.88    3.56
  13  -9  -3    4.40    1.09
  13   9  -3    4.73    1.10
 -13   9   3    5.61    0.92
 -13   9   3    4.06    0.90
  13  -9  -3    4.32    1.72
  13   9  -3    4.22    1.11
  13  -9  -3    4.46    1.94
  13   9  -3    4.92    1.90
  13  -9  -2    3.41    1.86
  13   9  -2    4.29    1.87
  13  -9  -2    3.97    1.57
  13   9  -2    3.38    1.05
  13  -9  -2    4.13    1.04
  13   9  -2    5.30    1.06
 -13   9   2    2.86    0.71
  13  -9  -1   11.25    1.78
  13   9  -1   10.50    1.85
  13   9  -1    8.37    1.06
  13  -9   0   15.24    1.86
  13   9   0   18.95    1.96
  13   9   1    1.59    0.78
  13  -9   1    0.21    0.87
  13  -9   1    1.23    1.90
  13   9   1    1.60    1.99
  13  -9   2   32.69    1.55
  13   9   2   29.53    1.47
  13  -9   2   34.71    1.45
  13   9   2   31.81    1.43
  13  -9   2   33.37    1.58
  13   9   2   34.11    1.61
  13  -9   2   33.06    2.55
  13   9   2   35.71    2.61
  13  -9   2   29.36    2.04
  13   9   2   29.85    1.98
  13   9   3    3.66    0.93
  13  -9   3    4.83    0.82
  13   9   3    3.87    0.85
  13  -9   3    3.98    1.02
  13   9   3    4.85    0.90
  13   9   3    5.16    1.80
  13  -9   3    2.06    1.79
  13  -9   3    3.35    1.07
  13   9   3    3.21    1.13
  13  -9   4    5.95    1.02
  13  -9   4    7.31    0.93
  13   9   4    4.84    0.96
  13  -9   4    6.40    1.95
  13   9   4    3.60    2.05
  13   9   4    5.51    1.00
  13  -9   5    0.15    2.07
  13   9   5    0.55    2.09
  13   9   5    0.99    0.99
  13  -9   5    1.94    0.92
  13   9   5   -0.02    0.93
  13   9   6    4.51    0.95
  13  -9   6    3.28    0.87
  13   9   6    3.10    0.86
  13   9   7    0.31    0.72
  13  -9   7   -1.09    0.66
 -13 -11   8    1.23    0.59
 -13 -11   7   -0.32    0.89
  13 -11  -7    0.45    0.90
 -13 -11   7   -0.51    0.85
 -13  11   7    0.13    0.93
 -13 -11   6    9.69    1.11
 -13  11   6    7.81    1.17
 -13 -11   6    9.43    1.12
  13 -11  -6    8.77    1.14
  13  11  -6   10.21    1.17
 -13  11   5   14.56    1.29
 -13 -11   5   12.77    1.25
  13 -11  -5   11.61    2.21
  13 -11  -5   11.64    2.55
  13  11  -5    8.60    2.60
  13  11  -5   12.57    1.27
  13  11  -5   13.91    1.31
  13 -11  -5   11.09    1.28
  13  11  -4   72.89    2.94
  13 -11  -4   77.32    2.93
 -13  11   4   73.99    2.92
 -13  11   4   67.03    2.90
  13 -11  -4   72.35    3.71
  13  11  -4   69.10    3.70
  13  11  -4   70.42    2.95
  13 -11  -4   74.54    3.60
  13 -11  -3    0.49    1.08
  13  11  -3    0.52    1.08
 -13  11   3   -0.33    0.91
 -13  11   3    0.49    0.94
  13 -11  -3   -0.45    1.99
  13  11  -3   -2.01    2.05
  13  11  -3   -0.03    1.12
  13 -11  -3   -1.23    1.77
 -13  11   2   77.88    3.17
 -13  11   2   79.40    3.18
  13 -11  -2   83.19    3.69
  13 -11  -2   87.97    3.22
  13  11  -2   84.56    3.22
  13 -11  -2   87.59    3.76
  13  11  -2   91.36    3.78
 -13  11   1    1.80    0.72
  13  11  -1    2.31    1.78
  13 -11  -1    1.27    1.76
  13  11  -1    2.53    1.01
  13 -11   0   -0.48    1.76
  13  11   0   -0.16    1.84
  13 -11   0    1.24    0.87
  13  11   0    1.14    0.97
  13 -11   1   16.42    2.12
  13  11   1   18.29    2.23
  13 -11   1   14.86    1.10
  13  11   1   17.55    1.05
  13  11   1   16.33    1.17
 -13  11  -2   34.20    1.72
  13 -11   2   47.03    1.75
  13  11   2   45.67    1.88
  13  11   2   45.07    1.74
  13 -11   2   45.21    1.85
  13 -11   2   41.52    2.76
  13  11   2   46.92    2.90
  13 -11   2   46.26    1.84
  13  11   2   38.16    1.77
  13 -11   2   41.01    1.83
  13  11   2   34.54    2.25
  13 -11   2   35.85    2.28
  13 -11   3    1.63    0.79
  13  11   3    0.71    0.79
  13  11   3    0.72    0.93
  13 -11   3    0.60    1.02
  13  11   3    0.68    0.88
  13 -11   3    0.45    1.03
  13  11   3    0.45    1.11
  13 -11   3   -1.20    1.59
  13  11   3    0.99    1.55
  13  11   4    0.72    0.99
  13 -11   4    0.36    1.93
  13  11   4    5.03    2.01
  13 -11   4    1.01    0.85
  13  11   4    0.80    0.89
  13 -11   5   -0.31    0.89
  13  11   5    0.49    0.90
  13  11   5    2.03    0.97
  13 -11   6    7.44    0.89
  13  11   6    7.01    0.89
 -13  11  -7   -0.60    0.53
  13  11   7   -0.38    0.69
  13 -11   7   -0.13    0.59
 -13 -13   7    3.52    0.85
  13 -13  -7    1.38    0.83
 -13 -13   7    1.96    0.78
 -13  13   6   50.21    2.42
 -13 -13   6   57.96    2.34
 -13 -13   6   57.56    2.31
 -13  13   6   54.99    2.35
  13  13  -6   56.79    2.33
  13 -13  -6   55.31    2.33
 -13  13   5   -0.52    1.12
 -13 -13   5    0.18    1.06
  13  13  -5    1.16    1.17
  13 -13  -5    0.59    1.14
  13  13  -5    1.26    1.14
  13  13  -4  755.10   27.62
  13 -13  -4  789.38   27.62
 -13  13   4  774.17   27.67
 -13  13   4  746.00   27.68
  13 -13  -4  687.52   27.90
  13  13  -4  712.82   27.93
  13  13  -4  775.87   27.65
  13 -13  -4  746.24   28.00
  13 -13  -3   27.00    1.50
  13  13  -3   29.79    1.55
 -13  13   3   27.31    1.45
 -13  13   3   27.37    1.44
  13 -13  -3   27.24    2.45
  13  13  -3   28.34    2.50
  13  13  -3   27.84    1.60
  13 -13  -3   25.98    2.28
 -13  13   2    7.50    0.84
 -13  13   2    7.32    0.85
  13  13  -2    7.82    2.03
  13 -13  -2    6.96    1.94
  13 -13  -2    8.37    1.76
  13  13  -2    7.65    1.05
 -13  13   1   -0.06    0.68
  13 -13  -1   -0.08    1.80
  13  13  -1   -2.13    1.86
 -13  13   1   -0.24    0.73
  13 -13  -1    0.97    0.87
  13  13  -1    0.76    1.04
  13  13  -1    0.37    0.96
 -13  13   0   74.26    2.92
  13 -13   0   77.82    2.96
  13  13   0   74.08    2.97
  13 -13   0   77.04    3.52
  13  13   0   78.28    3.56
  13  13   1    7.58    0.98
 -13  13  -1    7.19    0.76
  13 -13   1    6.78    2.00
  13  13   1    8.62    2.13
  13 -13   1    8.78    0.93
  13 -13   1    7.95    0.96
  13  13   1    5.73    0.98
  13  13   1    8.28    0.90
 -13  13  -2    2.03    0.69
  13 -13   2    2.10    0.72
  13  13   2    1.51    0.71
  13 -13   2    2.62    0.94
  13  13   2    1.70    0.79
  13 -13   2    2.86    0.91
  13  13   2    1.41    1.00
  13 -13   2    1.89    0.91
  13  13   3    1.05    0.90
  13 -13   3    3.29    1.03
  13 -13   3   -0.48    1.57
  13  13   3   -0.17    1.56
  13 -13   3    2.40    0.78
  13  13   3    1.49    0.78
  13  13   3    1.79    0.98
  13  13   4   53.15    2.19
  13 -13   4   52.53    2.18
  13  13   4   56.88    2.31
  13 -13   4   50.90    2.91
  13  13   4   48.50    3.02
  13  13   5    1.53    0.96
  13 -13   5    0.11    0.83
  13  13   5    1.03    0.83
  13  13   6    7.71    0.96
  13 -13   6    7.34    0.80
  13  13   6    6.70    0.81
  13  13   7   -0.23    0.67
 -13  13  -7    0.10    0.49
  13 -13   7   -0.36    0.51
 -13 -15   7    9.30    0.85
 -13  15   6    9.66    1.16
 -13 -15   6   11.07    0.98
  13  15  -6    9.79    1.10
  13 -15  -6   11.26    1.06
 -13 -15   6   10.45    1.02
 -13  15   5    0.08    1.10
 -13 -15   5    0.21    1.01
  13  15  -5    1.12    1.17
  13 -15  -5    2.22    1.09
  13  15  -5    0.79    1.10
  13 -15  -4  210.72    7.48
  13  15  -4  209.63    7.48
 -13  15   4  193.69    7.53
 -13  15   4  193.21    7.54
  13  15  -4  195.22    8.00
  13  15  -4  202.74    7.53
  13 -15  -4  195.21    8.04
  13  15  -3  123.72    4.61
  13 -15  -3  114.10    5.13
  13  15  -3  118.74    5.20
 -13  15   3  131.76    4.67
  13  15  -3  118.07    4.67
  13 -15  -3  117.56    5.20
 -13  15   3  119.32    4.62
  13 -15  -2   42.40    2.55
  13  15  -2   43.55    2.58
 -13  15   2   37.20    1.70
  13 -15  -2   39.52    1.71
  13 -15  -2   43.36    2.53
 -13  15   2   38.01    1.72
 -13  15   1   13.70    0.90
  13 -15  -1   17.37    1.09
  13  15  -1   14.61    1.23
  13 -15  -1   16.78    1.96
  13  15  -1   16.41    1.98
 -13  15   1   13.88    1.00
 -13  15   0    2.52    0.70
 -13  15   0    3.17    0.80
  13  15   0    1.87    1.21
  13 -15   0    2.45    0.92
  13  15   0    2.20    1.00
  13 -15   0    4.75    1.89
  13  15   0    2.69    2.00
 -13  15  -1    0.44    0.71
  13  15   1    1.39    0.70
  13 -15   1   -0.15    0.89
  13  15   1   -0.40    1.14
  13 -15   1    0.42    1.87
  13  15   1    1.18    2.03
  13 -15   2   39.03    1.72
  13  15   2   39.39    1.59
  13  15   2   36.24    1.71
  13 -15   2   37.64    1.73
  13  15   2   38.33    1.81
 -13  15  -2   34.91    1.64
 -13  15  -3    3.07    0.75
  13 -15   3    3.73    1.02
  13  15   3    2.60    0.77
  13 -15   3    3.73    0.75
  13  15   3    4.36    1.17
  13 -15   3    3.86    1.54
  13  15   3    3.53    1.56
  13  15   4    6.38    1.00
  13 -15   4    5.94    0.83
  13  15   4    4.76    0.82
  13  15   4    3.66    1.21
  13  15   4    2.49    1.71
  13  15   5    1.94    0.96
  13 -15   5    4.55    0.79
  13  15   5    2.50    0.78
  13  15   6    1.08    0.86
 -13  15  -6    0.07    0.66
  13 -15   6   -0.06    0.65
  13  15   7   -1.12    0.63
 -13  15  -7   -0.09    0.44
 -13 -17   7   -0.12    0.68
 -13  17   6    7.87    1.11
 -13 -17   6   10.00    0.93
  13  17  -6   10.23    1.06
 -13 -17   5    3.87    0.97
  13  17  -5    5.94    1.17
 -13  17   5    6.83    1.08
 -13  17   4  149.45    5.82
  13  17  -4  162.76    5.84
  13 -17  -4  160.90    6.43
 -13  17   4  148.69    5.83
 -13 -17   4  155.46    5.77
 -13  17   3    1.20    1.01
  13 -17  -3    4.20    1.99
 -13  17   3    3.50    0.93
  13 -17  -2  354.62   13.42
 -13  17   2  378.48   13.47
 -13  17   2  377.20   13.46
  13 -17  -1    1.18    0.94
  13  17  -1   -0.18    1.08
 -13  17   1    0.24    0.76
 -13  17   1   -0.58    0.80
 -13  17   0  154.62    5.62
  13  17   0  149.32    5.63
 -13  17   0  156.36    5.63
  13 -17   0  156.53    5.62
  13  17   0  141.40    5.66
  13  17   0  146.18    5.62
  13  17   0  143.27    5.99
 -13  17  -1    2.55    0.78
  13  17   1    2.14    1.19
  13  17   1    0.21    1.91
  13 -17   1    1.50    0.90
  13  17   1    2.45    0.73
  13  17   2    0.89    1.17
  13 -17   2   -0.10    0.95
 -13  17  -2    2.10    0.79
  13 -17   2    1.85    0.92
  13 -17   3    4.29    0.98
  13  17   3    2.03    1.19
 -13  17  -3    2.51    0.81
  13 -17   3    3.30    0.99
  13  17   4   40.50    1.73
  13  17   4   42.81    1.87
 -13  17  -4   37.58    1.80
 -13  17  -5   -0.20    0.76
  13  17   6   22.58    1.10
 -13  17  -6   14.04    0.93
  13  17   7   -0.36    0.59
 -13  17  -7    0.81    0.40
 -13 -19   7   -0.27    0.56
  13  19  -6    4.69    0.98
 -13 -19   6    4.84    0.81
 -13  19   6    6.02    1.02
  13  19  -5    2.20    1.13
 -13 -19   5    1.66    0.85
 -13  19   5    1.80    1.02
 -13  19   4   19.43    1.32
 -13 -19   4   19.58    1.21
 -13  19   4   18.13    1.35
  13  19  -4   21.88    1.45
 -13  19   3    1.28    0.97
 -13  19   3    2.02    0.93
 -13  19   2    1.11    0.84
 -13  19   2    0.24    0.80
  13 -19  -2    1.23    0.92
 -13  19   1   11.44    0.97
 -13  19   1   13.33    1.02
  13  19  -1   13.22    1.26
 -13  19   0    0.23    0.86
  13 -19   0    0.33    0.97
  13  19   0    0.07    1.05
 -13  19   0    0.57    0.81
  13  19   0    0.10    1.21
  13  19   1   13.91    1.35
 -13  19  -1   11.27    0.97
  13 -19   1   12.28    1.00
  13  19   1   12.22    0.88
  13 -19   2   27.81    1.40
  13  19   2   25.80    1.54
 -13  19  -2   22.06    1.25
  13 -19   2   24.58    1.31
 -13  19  -3    0.82    0.81
  13 -19   3   -0.11    0.96
  13  19   3    0.60    1.19
 -13  19  -3    1.45    1.97
  13 -19   3   -0.63    0.93
  13  19   4   10.49    1.05
 -13  19  -4   10.99    0.95
  13  19   4   11.18    1.27
 -13  19  -5    0.61    0.71
 -13  19  -6    4.36    0.62
  13  19   6    4.91    0.81
 -13  19  -7    0.70    0.34
  13  19   7   -1.23    0.51
 -13 -21   6    7.21    0.77
  13  21  -6   10.19    0.98
 -13 -21   5    0.29    0.80
  13  21  -5    0.91    1.10
 -13 -21   4   10.92    0.98
 -13  21   4   12.29    1.18
  13  21  -4   14.70    1.29
 -13  21   3    0.44    1.00
 -13  21   3    0.03    0.96
 -13  21   2    6.53    0.99
 -13  21   2    7.72    0.98
  13 -21  -2    6.58    0.98
 -13  21   1    6.17    0.93
  13 -21  -1    4.80    0.99
  13  21  -1    4.07    1.16
 -13  21   1    3.67    0.90
  13 -21   0   80.72    3.25
 -13  21   0   88.02    3.35
  13 -21   0   87.88    3.33
  13  21   0   82.43    3.43
  13  21   0   84.80    3.34
 -13  21   0   86.94    3.33
  13  21   0   88.89    3.42
  13  21   1    2.47    1.30
 -13  21  -1    2.32    0.88
  13  21   1    0.87    1.28
  13 -21   1    1.78    0.82
  13 -21   2   64.28    2.42
  13  21   2   63.61    2.51
 -13  21  -2   54.63    2.38
  13 -21   2   52.86    2.31
 -13  21  -3    2.37    0.77
  13  21   3    2.59    1.23
  13 -21   3    4.64    0.97
 -13  21  -3    2.49    2.04
  13  21   4   -0.60    1.18
 -13  21  -4    0.21    0.75
  13  21   4   -0.32    0.89
 -13  21  -5   -0.42    0.68
 -13  21  -6   -0.20    0.53
  13  21   6    0.72    0.71
  13  23  -6    2.93    0.83
  13  23  -5    0.36    1.04
  13  23  -4    1.64    1.16
 -13  23   4    0.65    0.99
 -13  23   3    5.03    1.09
  13 -23  -2    9.09    0.99
 -13  23   2    6.33    1.02
  13 -23  -1    1.05    0.97
  13  23  -1    0.22    1.14
  13  23  -1    2.28    1.37
 -13  23   1    0.21    0.88
  13 -23   0   16.72    1.19
  13  23   0   16.23    1.23
  13  23   0   15.64    1.51
 -13  23   0   14.00    1.10
  13  23   1    4.31    1.36
 -13  23  -1    4.29    0.94
  13  23   1    3.11    1.38
  13 -23   2    6.59    1.02
  13  23   2    6.89    1.28
 -13  23  -2    4.30    0.90
  13  23   3    6.19    1.26
  13 -23   3    6.78    0.97
 -13  23  -3    4.71    0.87
  13  23   4    0.75    1.17
 -13  23  -4    1.70    0.75
  13  23   4    0.27    0.88
 -13  23  -5    0.06    0.65
  13  23   5    2.91    0.79
 -13  23  -6    2.49    0.51
  13  25  -6    0.83    0.73
 -13  25   5    1.90    0.98
  13  25  -5    1.14    0.97
  13  25  -4    1.96    1.09
 -13  25   4    1.70    0.97
 -13  25   3    0.56    1.06
  13 -25  -2   19.93    1.21
  13  25  -2   22.54    1.45
  13  25  -2   20.09    1.65
  13 -25  -1   -0.93    0.99
  13  25  -1    0.96    1.13
  13  25  -1   -0.15    1.41
 -13  25   1    0.47    0.98
  13 -25   0    6.80    1.04
  13  25   0    7.25    1.04
  13  25   0    5.54    1.43
 -13  25   0    4.82    0.99
  13  25   1    0.87    1.31
 -13  25  -1    0.92    0.89
  13  25   1   -0.17    1.40
  13 -25   2   15.78    1.14
  13  25   2   14.82    1.43
 -13  25  -2   16.05    1.05
  13  25   3   -0.13    1.22
  13 -25   3    0.26    0.90
 -13  25  -3    0.22    0.79
  13  25   4    5.85    1.19
 -13  25  -4    6.81    0.81
  13  25   4    7.53    0.89
 -13  25  -5    0.46    0.60
  13  25   5   -0.45    0.73
 -13  25  -6   -0.42    0.44
 -13  27   5    0.17    0.76
 -13  27   5    1.38    0.90
 -13  27   4    2.66    0.98
 -13  27   4    3.70    0.97
  13  27  -4    5.47    1.07
 -13  27   3   -0.04    0.99
  13  27  -3    0.82    1.34
 -13  27   3   -0.39    1.03
  13  27  -3    1.79    1.14
 -13  27   2   16.85    1.23
  13  27  -2   18.39    1.57
 -13  27   2   15.02    1.21
  13 -27  -2   15.47    1.12
  13  27  -2   16.70    1.33
 -13  27   1    2.06    0.92
  13  27  -1    1.51    1.43
 -13  27   1    1.98    0.93
  13 -27  -1    3.11    0.97
  13  27  -1    2.66    1.10
 -13  27   0    0.98    0.89
  13  27   0    1.30    1.45
 -13  27   0    0.91    0.89
  13 -27   0    0.95    0.98
 -13  27  -1    2.02    0.83
 -13  27  -1    3.06    0.90
  13  27   1    1.76    1.42
  13  27   1    0.36    1.30
 -13  27  -2   95.79    3.81
  13 -27   2  103.47    3.79
  13  27   2  101.09    3.88
 -13  27  -2   94.54    3.79
  13 -27   3    5.87    0.90
  13  27   3    6.94    1.23
 -13  27  -3    6.15    0.83
  13  27   3    6.08    0.86
 -13  27  -4    3.42    0.71
  13  27   4    7.64    0.79
 -13  27  -5    0.43    0.55
  13  27   5    1.57    0.65
 -13  27  -6    0.28    0.34
 -13  27  -6    0.59    0.32
  13  27   6    0.05    0.44
 -13  29   5    0.58    0.79
 -13  29   5    0.76    0.67
  13  29  -5    1.86    0.79
  13  29  -4    4.30    1.15
 -13  29   4    2.58    0.94
 -13  29   3   -0.48    0.93
  13  29  -3   -0.26    1.28
 -13  29   3   -0.68    0.97
  13  29  -3   -0.81    1.11
 -13  29   2    5.13    0.99
 -13  29   2    5.93    1.06
  13  29  -2    7.73    1.42
  13 -29  -2    6.58    0.91
  13  29  -2    9.00    1.18
 -13  29   1    5.05    0.94
  13  29  -1    4.49    1.44
 -13  29   1    4.13    0.96
  13 -29  -1    4.54    0.97
  13  29  -1    1.68    1.07
 -13  29   0   45.27    2.04
 -13  29   0   44.53    2.06
  13  29   0   50.98    2.30
  13 -29   0   48.49    2.03
 -13  29  -1    4.18    0.88
  13  29   1    6.03    1.45
 -13  29  -1    5.55    0.88
  13 -29   1    5.71    0.94
 -13  29  -2    7.43    0.89
 -13  29  -2    7.31    0.87
  13  29   2    6.91    1.28
  13 -29   2    7.50    0.93
 -13  29  -3    0.93    0.76
  13 -29   3    2.65    0.81
  13  29   3    0.75    1.17
 -13  29  -3    1.14    0.76
 -13  29  -4   26.85    1.27
 -13  29  -4   29.19    1.26
  13  29   4   26.07    1.26
 -13  29  -5   -0.20    0.49
 -13  29  -5    0.25    0.49
  13  29   5    0.67    0.55
  13  31  -5    0.36    0.67
  13  31  -4    0.83    1.04
 -13  31   4    0.11    0.80
 -13  31   3    0.74    0.88
  13  31  -3    0.44    1.20
 -13  31   3    1.99    0.93
  13  31  -3    0.30    1.03
 -13  31   2    4.68    0.92
 -13  31   2    5.93    0.99
  13  31  -2    6.20    1.35
  13  31  -2    3.36    1.08
 -13  31   1    1.08    0.88
  13  31  -1   -0.32    1.40
 -13  31   1    0.89    0.87
  13 -31  -1    0.19    0.89
 -13  31   0    6.15    0.91
 -13  31   0    9.36    0.99
  13  31   0   10.49    1.43
  13 -31   0    8.73    0.96
 -13  31  -1   -0.34    0.78
 -13  31  -1    1.33    0.78
  13  31   1   -0.07    1.40
  13 -31   1    1.11    0.87
 -13  31  -2   18.41    1.14
 -13  31  -2   21.20    1.16
  13  31   2   20.37    1.44
 -13  31  -3    0.65    0.69
 -13  31  -3    1.66    0.69
  13  31   3    0.99    1.09
 -13  31  -4    4.50    0.63
 -13  31  -4    4.25    0.60
 -13  31  -5    0.54    0.38
 -13  31  -5    0.35    0.35
  13  33  -4   12.17    1.02
 -13  33   3    1.20    0.78
  13  33  -3   -0.11    1.08
  13  33  -3    1.51    0.89
  13  33  -2    1.37    1.24
 -13  33   2    1.56    0.80
[truncated: 311,856 more chars]
